# Supplementary material for: COPII cage assembly factor Sec13 integrates information flow regulating endomembrane function in response to human variation
Source: Sci Rep. 2024 May 3;14:10160. doi: 10.1038/s41598-024-60687-2 (PMC11065896; doi:10.1038/s41598-024-60687-2)
Supplement: Supplementary file 1 — Supplementary Tables. [file 41598_2024_60687_MOESM1_ESM.xlsx]

## Sheet: Table S1
Accession	description	Protein Symbol	Fold Change	p-value	Log2(FC)	-LOG2(p-value)
IPI00220409.3	PRKAB1 5'-AMP-activated protein kinase subunit beta-1	PRKAB1	118.317	0.0366483	6.88651	4.77011
IPI00242841.2	WDR59 Isoform 1 of WD repeat-containing protein 59	WDR59	76.8071	0.00494614	6.26317	7.65948
IPI00012772.8	RPL8 60S ribosomal protein L8	RPL8	76.6667	0.0328085	6.26053	4.92979
IPI00020504.2	CLCN2 Isoform 1 of Chloride channel protein 2	CLCN2	72	0.0288791	6.16993	5.11383
IPI00943054.1	NCOA2 159 kDa protein	NCOA2	67.3333	0.00570951	6.07325	7.45242
IPI00298057.2	PPL Periplakin	PPL	65.0944	0.000459987	6.02446	11.0861
IPI00014456.4	STRN Isoform 1 of Striatin	STRN	61.4715	0.00860876	5.94184	6.85998
IPI00383919.1	FZR1 Isoform 1 of Fizzy-related protein homolog	FZR1	55.8926	0.0107135	5.80459	6.54443
IPI00337495.3	PLOD2 Isoform 2 of Procollagen-lysine,2-oxoglutarate 5-dioxygenase 2	PLOD2	55.8164	0.0323613	5.80262	4.94958
IPI00549766.2	FAM40A Isoform 1 of Protein FAM40A STRIP1	STRIP1	53.3333	0.00353024	5.73697	8.14602
IPI00328905.6	IQGAP3 Ras GTPase-activating-like protein IQGAP3	IQGAP3	52.0744	0.000133371	5.7025	12.8723
IPI00386122.4	MOBKL3 Isoform 1 of Mps one binder kinase activator-like 3 MOB4	MOB4	48.5195	0.0359348	5.60049	4.79847
IPI00383849.5	PLCG1 Isoform 2 of 1-phosphatidylinositol-4,5-bisphosphate phosphodiesterase gamma-1	PLCG1	46.717	0.00748557	5.54588	7.06167
IPI00384708.2	PDSS2 Isoform 1 of Decaprenyl-diphosphate synthase subunit 2	PDSS2	44	1.18652e-05	5.45943	16.3629
IPI00301987.6	MIOS Isoform 1 of WD repeat-containing protein mio	MIOS	43.3333	0.00612627	5.43741	7.35078
IPI00171771.3	RFWD2 Isoform 1 of E3 ubiquitin-protein ligase RFWD2	RFWD2	40.6667	0.0170434	5.34577	5.87465
IPI00031554.1	DDX50 ATP-dependent RNA helicase DDX50	DDX50	40.421	0.000174181	5.33703	12.4871
IPI00019353.4	AGK Isoform 1 of Acylglycerol kinase, mitochondrial	AGK	40.3333	0.00517494	5.3339	7.59424
IPI00011461.5	STRN3 Isoform Beta of Striatin-3	STRN3	40.3333	0.0031031	5.3339	8.33207
IPI00926581.1	MYH14 myosin, heavy chain 14 isoform 3	MYH14	37.6667	0.000390117	5.23522	11.3238
IPI00410067.2	ZC3HAV1 Isoform 1 of Zinc finger CCCH-type antiviral protein 1	ZC3HAV1	35.3333	9.9419e-07	5.14296	19.94
IPI00101942.1	CLMN Calmin	CLMN	35	0.000112452	5.12928	13.1184
IPI00004399.1	ERRFI1 ERBB receptor feedback inhibitor 1	ERRFI1	34.3333	0.0204044	5.10154	5.61497
IPI00002519.1	SHMT1 Isoform 1 of Serine hydroxymethyltransferase, cytosolic	SHMT1	28.2807	0.0172181	4.82175	5.85993
IPI00514311.1	CTTNBP2NL CTTNBP2 N-terminal-like protein	CTTNBP2NL	27	0.00137155	4.75489	9.50997
IPI00013905.1	PRKAB2 5'-AMP-activated protein kinase subunit beta-2	PRKAB2	26.6667	0.00658085	4.73697	7.24751
IPI00171336.3	RIOK1 Serine/threonine-protein kinase RIO1	RIOK1	26.6667	0.00273186	4.73697	8.5159
IPI00030255.1	PLOD3 Procollagen-lysine,2-oxoglutarate 5-dioxygenase 3	PLOD3	26.4832	0.00390053	4.72701	8.00211
IPI00181728.1	BRIX1 Ribosome biogenesis protein BRX1 homolog	BRIX1	26.4146	0.00661041	4.72326	7.24105
IPI00301263.2	CAD CAD protein	CAD	25.8866	0.000198779	4.69414	12.2965
IPI00168262.2	GLT25D1 Procollagen galactosyltransferase 1 COLGALT1	COLGALT1	25.7386	0.0117982	4.68586	6.4053
IPI00294229.6	RCL1 RNA 3'-terminal phosphate cyclase-like protein	RCL1	25.6667	0.00323219	4.68182	8.27327
IPI00168885.5	DHX57 Isoform 1 of Putative ATP-dependent RNA helicase DHX57	DHX57	25.368	0.00010137	4.66494	13.2681
IPI00217748.6	C3orf59 Uncharacterized protein C3orf59 MB21D2	MB21D2	25.1915	0.000137283	4.65487	12.8306
IPI00006099.1	BMS1 Ribosome biogenesis protein BMS1 homolog	BMS1	25	0.000460263	4.64386	11.0853
IPI00410287.3	PRKAA1 Isoform 2 of 5'-AMP-activated protein kinase catalytic subunit alpha-1	PRKAA1	24.9544	0.00278746	4.64122	8.48683
IPI00168336.1	LEMD2 LEM domain-containing protein 2	LEMD2	24.8861	0.000245793	4.63727	11.9903
IPI00004670.2	GALNT3 Isoform 1 of Polypeptide N-acetylgalactosaminyltransferase 3	GALNT3	23.4057	2.96077e-05	4.54879	15.0437
IPI00001730.3	FHOD1 FH1/FH2 domain-containing protein 1	FHOD1	23.3333	0.00307383	4.54432	8.34574
IPI00871157.1	SRPK2 Putative uncharacterized protein SRPK2 (Fragment)	SRPK2	23.2692	0.00583711	4.54035	7.42053
IPI00014255.1	IQCB1 Isoform 1 of IQ calmodulin-binding motif-containing protein 1	IQCB1	22.6667	0.0234836	4.5025	5.4122
IPI00060569.1	ABHD12 Isoform 2 of Monoacylglycerol lipase ABHD12	ABHD12	22.4459	0.00123728	4.48838	9.65862
IPI00184330.5	MCM2 DNA replication licensing factor MCM2	MCM2	22.3333	0.0105902	4.48113	6.56113
IPI00470498.1	SERBP1 Isoform 3 of Plasminogen activator inhibitor 1 RNA-binding protein	SERBP1	22.3333	0.00147625	4.48113	9.40385
IPI00794644.1	KRT19 Putative uncharacterized protein KRT19	KRT19	21.6667	0.000423472	4.43741	11.2054
IPI00456887.2	HNRNPUL2 Heterogeneous nuclear ribonucleoprotein U-like protein 2	HNRNPUL2	21.626	0.0108491	4.43469	6.52628
IPI00045946.4	YME1L1 Isoform 1 of ATP-dependent metalloprotease YME1L1	YME1L1	21.3333	0.00963892	4.41504	6.69691
IPI00642329.2	MFN2 Isoform 1 of Mitofusin-2	MFN2	21	0.00506278	4.39232	7.62585
IPI00021924.1	H1FX Histone H1x	H1FX	20.0083	0.00238287	4.32253	8.71308
IPI00029513.1	NOL10 Isoform 1 of Nucleolar protein 10	NOL10	20	0.0156191	4.32193	6.00054
IPI00852741.1	SEC31A Isoform 8 of Protein transport protein Sec31A	SEC31A	19.4337	0.0019864	4.28049	8.97563
IPI00301323.1	DDX18 ATP-dependent RNA helicase DDX18	DDX18	19.3615	0.0149548	4.27512	6.06325
IPI00011550.1	ZCCHC3 Zinc finger CCHC domain-containing protein 3	ZCCHC3	19.3333	4.35805e-05	4.27302	14.486
IPI00163403.7	SHKBP1 Isoform 1 of SH3KBP1-binding protein 1	SHKBP1	18.7494	3.78544e-05	4.22877	14.6892
IPI00410103.2	KCTD3 Isoform 1 of BTB/POZ domain-containing protein KCTD3	KCTD3	18.6667	0.0166071	4.22239	5.91206
IPI00759546.3	MLLT4 Isoform 5 of Afadin	MLLT4	18.6144	0.00106055	4.21835	9.88097
IPI00217467.3	HIST1H1E Histone H1.4	HIST1H1E	18.3333	0.00287862	4.1964	8.44041
IPI00002922.5	TBL1XR1 F-box-like/WD repeat-containing protein TBL1XR1	TBL1XR1	18.3333	0.00433285	4.1964	7.85047
IPI00217466.3	HIST1H1D Histone H1.3	HIST1H1D	18	0.00275294	4.16993	8.50481
IPI00152303.7	PIP4K2C Phosphatidylinositol-5-phosphate 4-kinase type-2 gamma	PIP4K2C	17.8201	0.0222469	4.15543	5.49025
IPI00021626.2	RBM42 Isoform 1 of RNA-binding protein 42	RBM42	17.4997	0.00696445	4.12926	7.16577
IPI00163185.8	AGAP3 centaurin, gamma 3 isoform a	AGAP3	17.3333	0.00627823	4.11548	7.31543
IPI00093057.6	CPOX Coproporphyrinogen-III oxidase, mitochondrial	CPOX	17.3333	0.00286275	4.11548	8.44838
IPI00101186.6	RRP12 Isoform 1 of RRP12-like protein	RRP12	17.3021	0.0214281	4.11287	5.54435
IPI00654865.2	DIP2A disco-interacting protein 2A isoform g	DIP2A	17.268	0.000720873	4.11003	10.438
IPI00473047.2	PRKAG1 cDNA FLJ40287 fis, clone TESTI2027909, highly similar to 5'-AMP-ACTIVATED PROTEIN KINASE, GAMMA-1 SUBUNIT	PRKAG1	16.9297	0.0280712	4.08148	5.15477
IPI00301609.8	NEK9 Serine/threonine-protein kinase Nek9	NEK9	16.6667	0.000893835	4.05889	10.1277
IPI00019733.1	RAE1 mRNA export factor	RAE1	16	0.0226759	4	5.4627
IPI00220486.1	TADA3 Isoform 1 of Transcriptional adapter 3	TADA3	16	0.00184984	4	9.07838
IPI00759601.1	NDE1 Isoform 1 of Nuclear distribution protein nudE homolog 1	NDE1	15.8187	0.00178402	3.98356	9.13065
IPI00386760.2	TMEM48 Isoform 1 of Nucleoporin NDC1	NDC1	15.6667	0.0179717	3.96963	5.79813
IPI00015953.3	DDX21 Isoform 1 of Nucleolar RNA helicase 2	DDX21	15.4879	0.001362	3.95307	9.52005
IPI00642245.4	LETMD1 cDNA FLJ45633 fis, clone CHONS2002419, highly similar to Homo sapiens LETM1 domain containing 1 (LETMD1), transcript variant 1, mRNA	LETMD1	15.3582	0.000791237	3.94094	10.3036
IPI00925255.1	RSBN1L round spermatid basic protein 1-like	RSBN1L	15.292	0.000687443	3.9347	10.5065
IPI00174025.4	DNMBP Isoform 1 of Dynamin-binding protein	DNMBP	15	0.00659842	3.90689	7.24366
IPI00015922.2	INTS6 Isoform 1 of Integrator complex subunit 6	INTS6	15	0.0352278	3.90689	4.82714
IPI00844310.1	CCDC80 Isoform 2 of Coiled-coil domain-containing protein 80	CCDC80	14.3333	7.88233e-05	3.8413	13.631
IPI00549540.3	PAK1IP1 p21-activated protein kinase-interacting protein 1	PAK1IP1	14	0.0023022	3.80735	8.76277
IPI00032038.4	CPT1A Isoform 1 of Carnitine O-palmitoyltransferase 1, liver isoform	CPT1A	13.6667	0.0381975	3.77259	4.71038
IPI00939523.1	DDX46 DEAD (Asp-Glu-Ala-Asp) box polypeptide 46, isoform CRA_a	DDX46	13.6667	0.00281053	3.77259	8.47494
IPI00719173.5	MTMR10 Isoform 1 of Myotubularin-related protein 10	MTMR10	13.6667	0.0253428	3.77259	5.30228
IPI00412344.6	SRPK1 Isoform 2 of Serine/threonine-protein kinase SRPK1	SRPK1	13.4382	0.00235671	3.74827	8.72901
IPI00005792.2	PABPN1 Isoform 1 of Polyadenylate-binding protein 2	PABPN1	13.3333	0.00269461	3.73697	8.53571
IPI00292975.4	RBM27 RNA-binding protein 27	RBM27	13.3333	0.010646	3.73697	6.55355
IPI00289639.4	VILL Isoform 1 of Villin-like protein	VILL	13.3333	0.00324381	3.73697	8.2681
IPI00027831.1	GRWD1 Glutamate-rich WD repeat-containing protein 1	GRWD1	13.0217	0.00096034	3.70284	10.0242
IPI00291579.7	KIF23 Isoform 1 of Kinesin-like protein KIF23	KIF23	13	0.0102568	3.70044	6.60728
IPI00900366.1	KIAA0564 Isoform 1 of Uncharacterized protein KIAA0564 VWA8	VWA8	13	0.00717841	3.70044	7.12212
IPI00549736.3	ASCC2 Isoform 1 of Activating signal cointegrator 1 complex subunit 2	ASCC2	12.7674	0.00396574	3.67439	7.97819
IPI00748788.2	MTM1 Myotubularin	MTM1	12.6667	0.016613	3.66297	5.91155
IPI00022002.6	MRPS27 cDNA FLJ54536, highly similar to Mitochondrial 28S ribosomal protein S27	MRPS27	12.4076	0.00782349	3.63315	6.99797
IPI00025239.2	NDUFS2 NADH dehydrogenase [ubiquinone] iron-sulfur protein 2, mitochondrial	NDUFS2	12.2636	0.00711938	3.61631	7.13403
IPI00291467.7	SLC25A6 ADP/ATP translocase 3	SLC25A6	12.2093	0.0376848	3.60991	4.72987
IPI00107745.3	LUC7L3 Isoform 1 of Luc7-like protein 3	LUC7L3	12.1145	0.0167079	3.59866	5.90333
IPI00031612.3	UTP23 Isoform 1 of rRNA-processing protein UTP23 homolog	UTP23	11.7964	0.0100104	3.56027	6.64236
IPI00930241.1	EBNA1BP2 EBNA1 binding protein 2 isoform 1	EBNA1BP2	11.6667	0.00683115	3.54432	7.19366
IPI00217469.3	HIST1H1A Histone H1.1	HIST1H1A	11.6667	0.0122758	3.54432	6.34804
IPI00295081.1	TUBG1 Tubulin gamma-1 chain	TUBG1	11.6667	0.00104555	3.54432	9.90152
IPI00411937.4	NOP56 Nucleolar protein 56	NOP56	11.3333	0.000575484	3.5025	10.7629
IPI00026320.1	UBR5 E3 ubiquitin-protein ligase UBR5	UBR5	11.3333	0.0301106	3.5025	5.05358
IPI00337397.1	NUP98 Isoform 5 of Nuclear pore complex protein Nup98-Nup96	NUP98	11.225	0.00717908	3.48865	7.12198
IPI00016077.1	GBAS Protein NipSnap homolog 2	GBAS	11	0.0118038	3.45943	6.40461
IPI00329036.2	MRPL50 39S ribosomal protein L50, mitochondrial	MRPL50	11	0.00149273	3.45943	9.38783
IPI00926109.1	DHX30 Isoform 2 of Putative ATP-dependent RNA helicase DHX30	DHX30	10.6667	0.0150409	3.41504	6.05496
IPI00029264.3	CYC1 Cytochrome c1, heme protein, mitochondrial	CYC1	10.6237	0.00535005	3.40921	7.54623
IPI00220609.3	SEH1L Isoform B of Nucleoporin SEH1	SEH1L	10.4858	0.0396953	3.39037	4.65489
IPI00027988.1	CTCF Transcriptional repressor CTCF	CTCF	10.3333	0.0171999	3.36923	5.86146
IPI00003704.4	RBM4 Isoform 1 of RNA-binding protein 4	RBM4	10.3333	0.0198955	3.36923	5.65141
IPI00478838.3	FAR1 Fatty acyl-CoA reductase 1	FAR1	10	0.000208972	3.32193	12.2244
IPI00023334.1	MRPL4 Isoform 1 of 39S ribosomal protein L4, mitochondrial	MRPL4	10	0.000893835	3.32193	10.1277
IPI00008708.5	RSL1D1 Ribosomal L1 domain-containing protein 1	RSL1D1	10	0.0354037	3.32193	4.81996
IPI00009137.1	CPSF4 Isoform 1 of Cleavage and polyadenylation specificity factor subunit 4	CPSF4	9.99913	0.027722	3.3218	5.17282
IPI00302238.3	AATF Protein AATF	AATF	9.66667	0.0342815	3.27302	4.86643
IPI00061680.1	CCDC101 SAGA-associated factor 29 homolog	CCDC101	9.66667	0.00579776	3.27302	7.43029
IPI00168691.7	SHCBP1 SHC SH2 domain-binding protein 1	SHCBP1	9.66667	3.07582e-06	3.27302	18.3106
IPI00552920.2	EXOSC8 Exosome complex exonuclease RRP43	EXOSC8	9.5134	0.0195649	3.24996	5.67559
IPI00295598.4	CBARA1 Isoform 3 of Calcium-binding atopy-related autoantigen 1 MICU1	MICU1	9.33333	0.00845563	3.22239	6.88587
IPI00396185.2	NAA35 Protein MAK10 homolog	NAA35	9.33333	0.0204766	3.22239	5.60988
IPI00005751.1	SPTLC2 Serine palmitoyltransferase 2	SPTLC2	9.25028	0.0224308	3.2095	5.47838
IPI00292894.5	TSR1 Pre-rRNA-processing protein TSR1 homolog	TSR1	9.24163	0.0252721	3.20815	5.30631
IPI00555647.4	TRA2B Splicing factor, arginine/serine-rich 10 (Transformer 2 homolog, Drosophila) variant	TRA2B	9.0145	0.0349177	3.17225	4.8399
IPI00031679.2	C3orf26 Uncharacterized protein C3orf26 CMSS1	CMSS1	9	0.0117492	3.16993	6.41129
IPI00748532.2	NCOA3 Isoform 1 of Nuclear receptor coactivator 3	NCOA3	9	0.00041079	3.16993	11.2493
IPI00386861.4	PEX16 Isoform 2 of Peroxisomal membrane protein PEX16	PEX16	9	0.0164874	3.16993	5.92249
IPI00166377.5	USP43 Isoform 1 of Ubiquitin carboxyl-terminal hydrolase 43	USP43	9	0.0157121	3.16993	5.99198
IPI00465045.2	DIP2B Isoform 1 of Disco-interacting protein 2 homolog B	DIP2B	8.97936	0.00372235	3.16661	8.06957
IPI00012202.1	WDR77 Methylosome protein 50	WDR77	8.84924	0.00691057	3.14555	7.17698
IPI00217553.1	MRPL41 39S ribosomal protein L41, mitochondrial	MRPL41	8.6983	0.00747776	3.12073	7.06318
IPI00337667.1	BICD2 Isoform 2 of Protein bicaudal D homolog 2	BICD2	8.66667	0.00339053	3.11548	8.20427
IPI00480103.3	FAM83D mitotic spindle protein CHICA	FAM83D	8.66667	0.00832034	3.11548	6.90914
IPI00009726.4	NMNAT1 Nicotinamide mononucleotide adenylyltransferase 1	NMNAT1	8.66667	0.00785862	3.11548	6.99151
IPI00855867.1	QPCTL Isoform 1 of Glutaminyl-peptide cyclotransferase-like protein	QPCTL	8.65898	0.00282472	3.1142	8.46768
IPI00179713.6	IGF2BP2 Isoform 1 of Insulin-like growth factor 2 mRNA-binding protein 2	IGF2BP2	8.63378	0.0487247	3.10999	4.3592
IPI00744889.2	CDH1 E-cadherin	CDH1	8.35268	0.0283968	3.06224	5.13813
IPI00375836.2	FAM111B Isoform 1 of Protein FAM111B	FAM111B	8.33333	0.0493099	3.05889	4.34198
IPI00761105.2	TADA2B Isoform 1 of Transcriptional adapter 2-beta	TADA2B	8.33333	0.00421317	3.05889	7.89088
IPI00018192.2	WDR74 Isoform 1 of WD repeat-containing protein 74	WDR74	8.1276	0.0274878	3.02283	5.18506
IPI00328987.3	BYSL Bystin	BYSL	8.04092	0.00666227	3.00736	7.22977
IPI00011933.3	CP110 Isoform 1 of Centrosomal protein of 110 kDa CCP110	CCP110	8	0.00206639	3	8.91867
IPI00915456.1	DAXX death-domain associated protein isoform b	DAXX	8	0.00184984	3	9.07838
IPI00103536.4	MADD Isoform 1 of MAP kinase-activating death domain protein	MADD	8	0.0306056	3	5.03006
IPI00002349.2	NUFIP2 Nuclear fragile X mental retardation-interacting protein 2	NUFIP2	8	0.0247857	3	5.33435
IPI00019999.2	RSBN1 Isoform 1 of Round spermatid basic protein 1	RSBN1	8	0.0391128	3	4.67622
IPI00398020.7	ODZ3 Teneurin-3 TENM3	TENM3	8	0.0391128	3	4.67622
IPI00003965.5	USP7 Ubiquitin carboxyl-terminal hydrolase 7	USP7	7.9705	0.00442116	2.99467	7.82136
IPI00006440.6	MRPS7 28S ribosomal protein S7, mitochondrial	MRPS7	7.75458	0.00134765	2.95505	9.53534
IPI00012900.5	GATA2 Endothelial transcription factor GATA-2	GATA2	7.66667	4.79298e-06	2.9386	17.6706
IPI00005728.2	RER1 RER1 protein	RER1	7.66667	0.0317464	2.9386	4.97726
IPI00025160.2	VAC14 Protein VAC14 homolog	VAC14	7.66667	0.019229	2.9386	5.70057
IPI00032087.4	DIP2C Disco-interacting protein 2 homolog C	DIP2C	7.573	0.000273554	2.92086	11.8359
IPI00152946.1	RACGAP1 Rac GTPase-activating protein 1	RACGAP1	7.51706	0.00101749	2.91017	9.94077
IPI00441473.3	PRMT5 Protein arginine N-methyltransferase 5	PRMT5	7.42543	0.0425217	2.89248	4.55566
IPI00186681.12	ACBD5 Isoform 1 of Acyl-CoA-binding domain-containing protein 5	ACBD5	7.33333	0.00260169	2.87447	8.58634
IPI00011898.3	EIF2B5 Translation initiation factor eIF-2B subunit epsilon	EIF2B5	7.33333	0.0012311	2.87447	9.66583
IPI00000398.2	NUSAP1 Isoform 1 of Nucleolar and spindle-associated protein 1	NUSAP1	7.33333	0.0259393	2.87447	5.26872
IPI00164215.5	TSPYL1 TSPYL protein	TSPYL1	7.33333	0.0114709	2.87447	6.44588
IPI00215884.4	SFRS1 Isoform ASF-1 of Splicing factor, arginine/serine-rich 1 SRSF1	SRSF1	7.2881	0.0183381	2.86554	5.76902
IPI00385042.4	GTPBP4 Nucleolar GTP-binding protein 1	GTPBP4	7.26858	0.00310707	2.86167	8.33023
IPI00010244.4	MRPS11 Isoform 1 of 28S ribosomal protein S11, mitochondrial	MRPS11	7.16951	0.00856495	2.84187	6.86734
IPI00006606.1	MRPS26 28S ribosomal protein S26, mitochondrial	MRPS26	7.15715	0.00981587	2.83939	6.67067
IPI00015956.3	EXOSC3 Exosome complex exonuclease RRP40	EXOSC3	7	0.0119837	2.80735	6.38278
IPI00549381.5	MRPL1 39S ribosomal protein L1, mitochondrial	MRPL1	7	0.0142794	2.80735	6.12992
IPI00020928.1	TFAM Transcription factor A, mitochondrial	TFAM	7	0.00231617	2.80735	8.75405
IPI00006987.1	DDX24 ATP-dependent RNA helicase DDX24	DDX24	6.96165	0.0355562	2.79943	4.81376
IPI00307749.2	NDUFS7 NADH dehydrogenase [ubiquinone] iron-sulfur protein 7, mitochondrial	NDUFS7	6.75003	0.00958158	2.75489	6.70552
IPI00790214.1	RCN2 39 kDa protein	RCN2	6.70882	0.0173158	2.74606	5.85176
IPI00025039.1	FBL rRNA 2'-O-methyltransferase fibrillarin	FBL	6.66667	0.00684875	2.73697	7.18994
IPI00016634.1	C20orf11 Protein C20orf11 GID8	GID8	6.66667	0.0175272	2.73697	5.83426
IPI00022316.3	MRPS18B 28S ribosomal protein S18b, mitochondrial	MRPS18B	6.66667	7.66672e-06	2.73697	16.993
IPI00294891.5	NOP2 Putative uncharacterized protein NOP2	NOP2	6.66667	7.94778e-05	2.73697	13.6191
IPI00021978.1	PEX11B Peroxisomal membrane protein 11B	PEX11B	6.66667	0.0135248	2.73697	6.20825
IPI00169430.2	STRBP Isoform 1 of Spermatid perinuclear RNA-binding protein	STRBP	6.66667	0.00401659	2.73697	7.95981
IPI00375731.1	RBM10 Putative uncharacterized protein DKFZp686E2459	RBM10	6.57405	0.0135827	2.71678	6.20209
IPI00328715.4	MTDH Protein LYRIC	MTDH	6.55306	0.046753	2.71217	4.4188
IPI00306380.11	GNL3 Isoform 1 of Guanine nucleotide-binding protein-like 3	GNL3	6.33333	0.00946559	2.66297	6.72309
IPI00029159.5	MRE11A cDNA FLJ38069 fis, clone CTONG2015434, highly similar to DOUBLE-STRAND BREAK REPAIR PROTEIN MRE11A	MRE11A	6.33333	0.0273905	2.66297	5.19018
IPI00033153.1	NXF1 Nuclear RNA export factor 1	NXF1	6.33333	0.0061632	2.66297	7.3421
IPI00215637.5	DDX3X ATP-dependent RNA helicase DDX3X	DDX3X	6.27683	0.000638072	2.65004	10.614
IPI00004273.6	RBM25 Isoform 1 of RNA-binding protein 25	RBM25	6.24476	0.0240741	2.64265	5.37637
IPI00641924.2	MRPS9 28S ribosomal protein S9, mitochondrial	MRPS9	6.06455	0.041208	2.6004	4.60093
IPI00152011.4	ARHGAP29 Isoform 1 of Rho GTPase-activating protein 29	ARHGAP29	6	0.0475042	2.58496	4.3958
IPI00423392.4	FAM190B cDNA FLJ52095 CCSER2	CCSER2	6	0.000427005	2.58496	11.1935
IPI00028083.1	EIF2B2 Translation initiation factor eIF-2B subunit beta	EIF2B2	6	0.0261174	2.58496	5.25884
IPI00337772.4	HMMR Isoform 3 of Hyaluronan mediated motility receptor	HMMR	6	0.0262279	2.58496	5.25275
IPI00177940.2	NT5C1B;RDH14 Retinol dehydrogenase 14	NT5C1B;RDH14	6	0.0168751	2.58496	5.88896
IPI00168581.3	C5orf35 Uncharacterized protein C5orf35 SETD9	SETD9	6	0.0480683	2.58496	4.37877
IPI00030131.3	TMPO Isoform Beta of Lamina-associated polypeptide 2, isoforms beta/gamma	TMPO	6	0.00174638	2.58496	9.16141
IPI00152981.1	ACAD9 Acyl-CoA dehydrogenase family member 9, mitochondrial	ACAD9	5.79407	0.0436974	2.53458	4.51631
IPI00177605.6	AMBRA1 Isoform 5 of Activating molecule in BECN1-regulated autophagy protein 1	AMBRA1	5.66667	0.0167522	2.5025	5.89951
IPI00294501.1	DHCR7 7-dehydrocholesterol reductase	DHCR7	5.66667	0.00151451	2.5025	9.36693
IPI00413365.3	ZNF318 Isoform 1 of Zinc finger protein 318	ZNF318	5.66667	0.0384451	2.5025	4.70106
IPI00328293.3	SRRM1 cDNA FLJ61739, highly similar to Serine/arginine repetitive matrix protein 1	SRRM1	5.58232	0.00248655	2.48086	8.65164
IPI00005492.2	WDR5 WD repeat-containing protein 5	WDR5	5.45543	0.0306154	2.44769	5.0296
IPI00658000.3	IGF2BP3 Isoform 1 of Insulin-like growth factor 2 mRNA-binding protein 3	IGF2BP3	5.39653	0.0243583	2.43203	5.35944
IPI00339384.5	RDH11 Isoform 1 of Retinol dehydrogenase 11	RDH11	5.38153	0.029062	2.42802	5.10472
IPI00409717.1	EIF4A2 Isoform 2 of Eukaryotic initiation factor 4A-II	EIF4A2	5.34303	0.0159753	2.41766	5.96801
IPI00174853.6	KCTD1 potassium channel tetramerisation domain containing 1 isoform b	KCTD1	5.33333	0.00314326	2.41504	8.31352
IPI00103059.4	NAT14 N-acetyltransferase 14	NAT14	5.33333	0.0016456	2.41504	9.24717
IPI00552149.2	PHF6 PHD finger protein 6, isoform CRA_d	PHF6	5.33333	2.83531e-06	2.41504	18.4281
IPI00018288.1	POLR2C DNA-directed RNA polymerase II subunit RPB3	POLR2C	5.33333	0.0293729	2.41504	5.08937
IPI00296374.3	ZFPL1 Zinc finger protein-like 1	ZFPL1	5.28749	0.0395257	2.40258	4.66107
IPI00218682.1	P4HA1 Isoform 2 of Prolyl 4-hydroxylase subunit alpha-1	P4HA1	5.26144	0.000432114	2.39546	11.1763
IPI00018140.3	SYNCRIP Isoform 1 of Heterogeneous nuclear ribonucleoprotein Q	SYNCRIP	5.22342	0.0485925	2.385	4.36312
IPI00007188.5	SLC25A5 ADP/ATP translocase 2	SLC25A5	5.11744	0.0434279	2.35542	4.52523
IPI00639812.1	MGST3 Microsomal glutathione S-transferase 3	MGST3	5.03354	0.0489053	2.33157	4.35386
IPI00176706.1	RBM17 Splicing factor 45	RBM17	5.02418	0.0399319	2.32889	4.64631
IPI00791049.1	BAT5 HLA-B associated transcript 5, isoform CRA_b (ABHD16A)	ABHD16A	5	0.0382727	2.32193	4.70754
IPI00936141.1	AKTIP Isoform 2 of AKT-interacting protein	AKTIP	5	0.0117161	2.32193	6.41536
IPI00017746.2	BARD1 BRCA1-associated RING domain protein 1	BARD1	5	0.0156191	2.32193	6.00054
IPI00002879.6	C14orf169 Isoform 1 of Lysine-specific demethylase NO66	C14orf169	5	0.0117161	2.32193	6.41536
IPI00004795.1	CLNS1A Methylosome subunit pICln	CLNS1A	5	0.0332679	2.32193	4.90973
IPI00185361.5	DDX55 ATP-dependent RNA helicase DDX55	DDX55	5	0.0066967	2.32193	7.22233
IPI00106491.3	MRTO4 mRNA turnover protein 4 homolog	MRTO4	5	0.0131987	2.32193	6.24346
IPI00154590.6	MKI67IP MKI67 FHA domain-interacting nucleolar phosphoprotein NIFK	NIFK	5	0.00315246	2.32193	8.30931
IPI00465370.2	RNF219 RING finger protein 219	RNF219	5	0.00315246	2.32193	8.30931
IPI00946738.1	FAM48A 88 kDa protein SUPT20H	SUPT20H	5	0.0481686	2.32193	4.37576
IPI00187011.4	ZC3H4 Zinc finger CCCH domain-containing protein 4	ZC3H4	5	0.0337268	2.32193	4.88996
IPI00218606.7	RPS23 40S ribosomal protein S23	RPS23	4.97556	0.00212962	2.31486	8.87519
IPI00009032.1	SSB Lupus La protein	SSB	4.94092	0.0068458	2.30478	7.19057
IPI00152701.7	PLCD3 1-phosphatidylinositol-4,5-bisphosphate phosphodiesterase delta-3	PLCD3	4.90119	0.030711	2.29313	5.0251
IPI00018873.1	NAMPT Nicotinamide phosphoribosyltransferase	NAMPT	4.77539	0.00301693	2.25562	8.3727
IPI00032881.2	MRPS23 28S ribosomal protein S23, mitochondrial	MRPS23	4.75674	0.00987706	2.24997	6.6617
IPI00106506.2	ECSIT Isoform 1 of Evolutionarily conserved signaling intermediate in Toll pathway, mitochondrial	ECSIT	4.66667	0.000730299	2.22239	10.4192
IPI00030820.2	MRPL47 Isoform 1 of 39S ribosomal protein L47, mitochondrial	MRPL47	4.66667	0.0335547	2.22239	4.89734
IPI00013195.1	MRPL49 39S ribosomal protein L49, mitochondrial	MRPL49	4.66667	0.0251999	2.22239	5.31044
IPI00013167.1	MRPS25 28S ribosomal protein S25, mitochondrial	MRPS25	4.66667	0.0424619	2.22239	4.55769
IPI00795922.1	MRPS28 Mitochondrial ribosomal protein S28 variant	MRPS28	4.66667	0.010312	2.22239	6.59954
IPI00000162.5	NGDN Isoform 1 of Neuroguidin	NGDN	4.66667	0.00441924	2.22239	7.82199
IPI00303962.3	PPCDC Isoform 1 of Phosphopantothenoylcysteine decarboxylase	PPCDC	4.66667	0.0366766	2.22239	4.769
IPI00746004.2	RPS27L 40S ribosomal protein S27-like	RPS27L	4.66667	0.000596735	2.22239	10.7106
IPI00644438.1	TMEM201 Isoform 1 of Transmembrane protein 201	TMEM201	4.66667	0.00965688	2.22239	6.69423
IPI00395337.1	FIP1L1 Isoform 1 of Pre-mRNA 3'-end-processing factor FIP1	FIP1L1	4.60363	0.025244	2.20277	5.30792
IPI00001871.2	PAWR PRKC apoptosis WT1 regulator protein	PAWR	4.43931	0.0310184	2.15034	5.01073
IPI00642904.1	PABPC4 poly A binding protein, cytoplasmic 4 isoform 1	PABPC4	4.40911	0.0280271	2.14049	5.15703
IPI00294211.2	DHX38 Pre-mRNA-splicing factor ATP-dependent RNA helicase PRP16	DHX38	4.36573	0.0112754	2.12622	6.47068
IPI00337494.7	SLC25A24 Isoform 1 of Calcium-binding mitochondrial carrier protein SCaMC-1	SLC25A24	4.33796	0.00609234	2.11702	7.35879
IPI00745433.2	EIF2C2 Isoform 1 of Protein argonaute-2 AGO2	AGO2	4.33333	0.0102568	2.11548	6.60728
IPI00872929.2	APOBEC3C Similar to Apolipoprotein B mRNA editing enzyme, catalytic polypeptide-like 3C	APOBEC3C	4.33333	0.0274705	2.11548	5.18597
IPI00645362.1	EXOSC2 Exosome component 2	EXOSC2	4.33333	0.00347229	2.11548	8.1699
IPI00954530.1	OCIAD1 OCIA domain containing 1 isoform 4	OCIAD1	4.33333	1.35156e-05	2.11548	16.175
IPI00294744.7	PARN Poly(A)-specific ribonuclease PARN	PARN	4.33333	0.0440072	2.11548	4.50612
IPI00022150.1	PIP5K1A Isoform 1 of Phosphatidylinositol-4-phosphate 5-kinase type-1 alpha	PIP5K1A	4.33333	0.0340544	2.11548	4.87601
IPI00292000.6	PRPF31 Isoform 1 of U4/U6 small nuclear ribonucleoprotein Prp31	PRPF31	4.33333	0.0424614	2.11548	4.55771
IPI00913939.1	SP110 Isoform 6 of Sp110 nuclear body protein	SP110	4.33333	0.00162668	2.11548	9.26385
IPI00006651.1	SUPT7L Isoform 1 of STAGA complex 65 subunit gamma	SUPT7L	4.33333	0.00832034	2.11548	6.90914
IPI00827930.1	TTC39C Isoform 1 of Tetratricopeptide repeat protein 39C	TTC39C	4.33333	0.00410861	2.11548	7.92713
IPI00292135.1	LBR Lamin-B receptor	LBR	4.31603	0.0308837	2.1097	5.01701
IPI00023532.9	SPATS2L cDNA FLJ59751, weakly similar to Mus musculus spermatogenesis associated, serine-rich 2 (Spats2), mRNA	SPATS2L	4.31537	0.00111094	2.10948	9.814
IPI00021840.1	RPS6 40S ribosomal protein S6	RPS6	4.2991	0.0442647	2.10403	4.4977
IPI00304187.8	RBM28 RNA-binding protein 28	RBM28	4.29216	0.0121969	2.1017	6.35734
IPI00152695.2	WDR82 WD repeat-containing protein 82	WDR82	4.23125	0.0171159	2.08108	5.86852
IPI00025491.1	EIF4A1;SNORA67 Eukaryotic initiation factor 4A-I	EIF4A1	4.18292	0.0350809	2.06451	4.83317
IPI00004233.2	MKI67 Isoform Long of Antigen KI-67	MKI67	4.18066	0.0101846	2.06373	6.61747
IPI00000494.6	RPL5 60S ribosomal protein L5	RPL5	4.16194	0.0419207	2.05726	4.57619
IPI00185919.3	LARP1 Isoform 1 of La-related protein 1	LARP1	4.00038	0.00241232	2.00014	8.69536
IPI00015799.2	DGAT1 Diacylglycerol O-acyltransferase 1	DGAT1	4	0.00526345	2	7.56978
IPI00219919.2	DMAP1 DNA methyltransferase 1-associated protein 1	DMAP1	4	0.0217088	2	5.52557
IPI00946054.1	EHMT1 euchromatic histone-lysine N-methyltransferase 1 isoform 1	EHMT1	4	0.0259773	2	5.2666
IPI00021634.3	KLC2 Kinesin light chain 2	KLC2	4	0.00206639	2	8.91867
IPI00094740.1	RNF31 Isoform 1 of RING finger protein 31	RNF31	4	0.0217088	2	5.52557
IPI00101952.5	SLC35E1 Isoform 1 of Solute carrier family 35 member E1	SLC35E1	4	0.0259773	2	5.2666
IPI00000015.2	SFRS4 Splicing factor, arginine/serine-rich 4 SRSF4	SRSF4	4	0.00845563	2	6.88587
IPI00293078.1	DDX27 Probable ATP-dependent RNA helicase DDX27	DDX27	3.89371	0.000115411	1.96114	13.0809
IPI00844578.1	DHX9 ATP-dependent RNA helicase A	DHX9	3.83844	0.000133648	1.94052	12.8693
IPI00219729.3	SLC25A11 Mitochondrial 2-oxoglutarate/malate carrier protein	SLC25A11	3.68069	0.00625281	1.87998	7.32128
IPI00554740.1	AFTPH Isoform 1 of Aftiphilin	AFTPH	3.66667	0.00201134	1.87447	8.95762
IPI00871617.1	BRCC3 Isoform 1 of Lys-63-specific deubiquitinase BRCC36	BRCC3	3.66667	0.000129928	1.87447	12.91
IPI00012199.1	CCDC86 Coiled-coil domain-containing protein 86	CCDC86	3.66667	0.0182165	1.87447	5.77861
IPI00071824.3	CKAP2 Isoform 1 of Cytoskeleton-associated protein 2	CKAP2	3.66667	0.0182165	1.87447	5.77861
IPI00301465.4	HJURP Isoform 1 of Holliday junction recognition protein	HJURP	3.66667	0.00133798	1.87447	9.54573
IPI00022348.2	PML Isoform PML-1 of Probable transcription factor PML	PML	3.66667	0.0129091	1.87447	6.27547
IPI00456940.5	RPL7L1 60S ribosomal protein L7-like 1	RPL7L1	3.66667	0.000473015	1.87447	11.0458
IPI00878912.1	TRMT2A 71 kDa protein	TRMT2A	3.66667	0.0129091	1.87447	6.27547
IPI00908461.1	ZCCHC17 cDNA FLJ52942, highly similar to Nucleolar protein of 40 kDa	ZCCHC17	3.66667	0.0109809	1.87447	6.50886
IPI00217465.5	HIST1H1C Histone H1.2	HIST1H1C	3.48961	0.0220522	1.80307	5.50294
IPI00007208.4	DDX41 Probable ATP-dependent RNA helicase DDX41	DDX41	3.40242	0.0236332	1.76656	5.40304
IPI00220232.1	EIF2B4 Isoform 2 of Translation initiation factor eIF-2B subunit delta	EIF2B4	3.33333	0.0117161	1.73697	6.41536
IPI00016250.6	FXR2 Fragile X mental retardation syndrome-related protein 2	FXR2	3.33333	0.000893835	1.73697	10.1277
IPI00302176.5	GAR1 Isoform 1 of H/ACA ribonucleoprotein complex subunit 1	GAR1	3.33333	0.0286781	1.73697	5.12391
IPI00829835.2	GPATCH4 Isoform 1 of G patch domain-containing protein 4	GPATCH4	3.33333	0.000893835	1.73697	10.1277
IPI00895781.1	GPBP1 GC-rich promoter binding protein 1 isoform 2	GPBP1	3.33333	0.0110592	1.73697	6.49861
IPI00019488.1	IMP3 U3 small nucleolar ribonucleoprotein protein IMP3	IMP3	3.33333	0.0117161	1.73697	6.41536
IPI00000769.2	KIF22 Kinesin-like protein KIF22	KIF22	3.33333	0.000893835	1.73697	10.1277
IPI00073713.3	MSI2 Isoform 1 of RNA-binding protein Musashi homolog 2	MSI2	3.33333	0.0203829	1.73697	5.6165
IPI00025176.1	SMNDC1 Survival of motor neuron-related-splicing factor 30	SMNDC1	3.33333	0.0286781	1.73697	5.12391
IPI00337386.3	PRPF40A Isoform 2 of Pre-mRNA-processing factor 40 homolog A	PRPF40A	3.26484	0.0119392	1.70701	6.38815
IPI00299219.1	CYR61 Protein CYR61	CYR61	3.26023	0.00949978	1.70497	6.71789
IPI00332499.1	NASP Isoform 3 of Nuclear autoantigenic sperm protein	NASP	3.26013	0.0185818	1.70493	5.74996
IPI00465294.2	CDC5L Cell division cycle 5-like protein	CDC5L	3.21682	0.0379322	1.68563	4.72043
IPI00012833.1	PPP4C Serine/threonine-protein phosphatase 4 catalytic subunit	PPP4C	3.11765	0.0206146	1.64046	5.60019
IPI00023591.1	PURA Transcriptional activator protein Pur-alpha	PURA	3.08706	0.0331301	1.62623	4.91571
IPI00306017.3	C15orf44 cDNA FLJ55475	C15orf44	3	0.00911638	1.58496	6.77732
IPI00018786.1	C2orf44 Isoform 1 of WD repeat-containing protein C2orf44	C2orf44	3	0.0428813	1.58496	4.54351
IPI00166865.3	CISD2 CDGSH iron sulfur domain-containing protein 2	CISD2	3	0.0428813	1.58496	4.54351
IPI00015011.1	FBXL12 Isoform 1 of F-box/LRR-repeat protein 12	FBXL12	3	0.00911638	1.58496	6.77732
IPI00013076.1	FGFR1OP Isoform 1 of FGFR1 oncogene partner	FGFR1OP	3	1.58052e-05	1.58496	15.9492
IPI00412343.2	FMR1 Isoform 6 of Fragile X mental retardation 1 protein	FMR1	3	0.00292578	1.58496	8.41696
IPI00041325.1	NHP2 H/ACA ribonucleoprotein complex subunit 2	NHP2	3	0.0428813	1.58496	4.54351
IPI00292567.4	POMGNT1 Protein O-linked mannose beta1,2-N-acetylglucosaminyltransferase	POMGNT1	3	0.00911638	1.58496	6.77732
IPI00032355.3	PUM1 Pumilio homolog 1 (Drosophila), isoform CRA_c	PUM1	3	0.0428813	1.58496	4.54351
IPI00470610.4	PYCR2 Pyrroline-5-carboxylate reductase 2	PYCR2	3	0.0428813	1.58496	4.54351
IPI00181617.4	RBM34 Isoform 1 of RNA-binding protein 34	RBM34	3	0.0062026	1.58496	7.33291
IPI00386977.2	RTKN Isoform 3 of Rhotekin	RTKN	3	0.0356904	1.58496	4.80832
IPI00465139.2	SCD5 Isoform 1 of Stearoyl-CoA desaturase 5	SCD5	3	0.0461382	1.58496	4.43789
IPI00413611.1	TOP1 DNA topoisomerase 1	TOP1	2.99867	0.0230013	1.58432	5.44214
IPI00009057.2	G3BP2 Isoform A of Ras GTPase-activating protein-binding protein 2	G3BP2	2.9395	0.0357045	1.55557	4.80775
IPI00419880.6	RPS3A 40S ribosomal protein S3a	RPS3A	2.87686	0.00594048	1.52449	7.39521
IPI00005198.2	ILF2 Interleukin enhancer-binding factor 2	ILF2	2.83145	0.0152037	1.50154	6.03943
IPI00008557.5	IGF2BP1 Insulin-like growth factor 2 mRNA-binding protein 1	IGF2BP1	2.8241	0.0168543	1.49779	5.89074
IPI00100151.4	XRN2 Isoform 1 of 5'-3' exoribonuclease 2	XRN2	2.81198	0.00802523	1.49159	6.96124
IPI00465233.1	EIF3L Eukaryotic translation initiation factor 3, subunit E interacting protein	EIF3L	2.80553	0.0360767	1.48827	4.79279
IPI00221092.8	RPS16 40S ribosomal protein S16	RPS16	2.77848	0.00350002	1.47429	8.15842
IPI00026781.3	FASN Fatty acid synthase	FASN	2.75517	0.00145381	1.46214	9.42595
IPI00025178.3	BCAS2 Pre-mRNA-splicing factor SPF27	BCAS2	2.73871	0.0305312	1.4535	5.03357
IPI00305289.2	KIF11 Kinesin-like protein KIF11	KIF11	2.71226	0.00667996	1.43949	7.22595
IPI00022793.5	HADHB Trifunctional enzyme subunit beta, mitochondrial	HADHB	2.70714	0.0230222	1.43677	5.44083
IPI00016639.7	PRKCI Protein kinase C iota type	PRKCI	2.67645	0.0419134	1.42032	4.57644
IPI00414362.3	C21orf2 Chromosome 21 open reading frame 2, isoform CRA_b	C21orf2	2.66667	0.000619067	1.41504	10.6576
IPI00456708.5	CEP192 centrosomal protein 192kDa	CEP192	2.66667	0.00845563	1.41504	6.88587
IPI00063635.1	CSRP2BP Isoform 1 of Cysteine-rich protein 2-binding protein	CSRP2BP	2.66667	0.0432974	1.41504	4.52958
IPI00071696.2	CUX1 Protein CASP	CUX1	2.66667	0.00314326	1.41504	8.31352
IPI00217630.1	DHX37 Probable ATP-dependent RNA helicase DHX37	DHX37	2.66667	0.000619067	1.41504	10.6576
IPI00004951.3	C10orf84 Uncharacterized protein C10orf84 (FAM204A)	FAM204A	2.66667	0.0329629	1.41504	4.92301
IPI00026305.1	HOOK1 Protein Hook homolog 1	HOOK1	2.66667	0.00314326	1.41504	8.31352
IPI00396634.3	KIAA1671 Isoform 1 of Uncharacterized protein KIAA1671	KIAA1671	2.66667	0.0304017	1.41504	5.0397
IPI00784477.3	MRM1 Isoform 1 of rRNA methyltransferase 1, mitochondrial	MRM1	2.66667	0.0181177	1.41504	5.78646
IPI00550037.3	MRPS15 28S ribosomal protein S15, mitochondrial	MRPS15	2.66667	0.0329629	1.41504	4.92301
IPI00005675.3	NKRF NF-kappa-B-repressing factor	NKRF	2.66667	0.0181177	1.41504	5.78646
IPI00023555.1	OSBPL3 Isoform 1a of Oxysterol-binding protein-related protein 3	OSBPL3	2.66667	0.0432974	1.41504	4.52958
IPI00217324.1	PPIL2 Isoform 2 of Peptidyl-prolyl cis-trans isomerase-like 2	PPIL2	2.66667	0.0432974	1.41504	4.52958
IPI00002993.1	TAF9 Transcription initiation factor TFIID subunit 9	TAF9	2.66667	0.00314326	1.41504	8.31352
IPI00299387.3	C3orf1 Transmembrane protein C3orf1 TIMMDC1	TIMMDC1	2.66667	0.0385276	1.41504	4.69796
IPI00908725.1	ZC3H18 cDNA FLJ61387, highly similar to Homo sapiens conserved nuclear protein NHN1 (NHN1), mRNA	ZC3H18	2.66667	0.00845563	1.41504	6.88587
IPI00926491.1	PTCD1 cDNA FLJ56092, highly similar to Pentatricopeptide repeat protein 1	PTCD1	2.61293	0.00641662	1.38567	7.28397
IPI00450768.7	KRT17 Keratin, type I cytoskeletal 17	KRT17	2.59651	0.0148231	1.37657	6.07601
IPI00176903.2	PTRF Isoform 1 of Polymerase I and transcript release factor	PTRF	2.57081	0.0485005	1.36222	4.36586
IPI00641582.1	BAG3 BAG family molecular chaperone regulator 3	BAG3	2.53211	0.0426073	1.34034	4.55276
IPI00019380.1	NCBP1 Nuclear cap-binding protein subunit 1	NCBP1	2.51234	0.0299738	1.32903	5.06016
IPI00478657.4	GRSF1 G-rich sequence factor 1	GRSF1	2.50363	0.0212366	1.32402	5.5573
IPI00604620.3	NCL Nucleolin	NCL	2.41434	0.0146081	1.27163	6.09709
IPI00299084.1	TMEM33 Transmembrane protein 33	TMEM33	2.38727	0.0406949	1.25536	4.61901
IPI00027909.1	DNAJC25 Isoform 1 of DnaJ homolog subfamily C member 25 (DJC25)	DNAJC25	2.33333	0.00497361	1.22239	7.65149
IPI00005132.3	GNL3L Guanine nucleotide-binding protein-like 3-like protein	GNL3L	2.33333	0.00288467	1.22239	8.43738
IPI00867739.3	KIF3A cDNA FLJ60533, highly similar to Kinesin-like protein KIF3A	KIF3A	2.33333	0.0310384	1.22239	5.0098
IPI00797384.2	LARP4 Isoform 4 of La-related protein 4	LARP4	2.33333	0.0430057	1.22239	4.53933
IPI00028195.1	MAPKAP1 Isoform 1 of Target of rapamycin complex 2 subunit MAPKAP1	MAPKAP1	2.33333	0.0208215	1.22239	5.58578
IPI00023086.3	MRPL15 39S ribosomal protein L15, mitochondrial	MRPL15	2.33333	0.000596735	1.22239	10.7106
IPI00307409.6	MRPL9 39S ribosomal protein L9, mitochondrial	MRPL9	2.33333	0.000596735	1.22239	10.7106
IPI00465211.1	PPP3R1;WDR92 HZGJ	PPP3R1	2.33333	0.0208215	1.22239	5.58578
IPI00150269.1	PRPF4 Isoform 1 of U4/U6 small nuclear ribonucleoprotein Prp4	PRPF4	2.33333	0.0310384	1.22239	5.0098
IPI00258168.9	RBM9 Isoform 8 of RNA-binding protein 9 RBFOX2	RBFOX2	2.33333	0.000596735	1.22239	10.7106
IPI00014925.1	RECQL4 ATP-dependent DNA helicase Q4	RECQL4	2.33333	0.0208215	1.22239	5.58578
IPI00295502.6	WIZ Isoform 1 of Protein Wiz	WIZ	2.33333	0.0310384	1.22239	5.0098
IPI00442165.1	ZNF346 Isoform 2 of Zinc finger protein 346	ZNF346	2.33333	0.0310384	1.22239	5.0098
IPI00056499.1	ZNF622 Zinc finger protein 622	ZNF622	2.33333	0.000596735	1.22239	10.7106
IPI00419373.1	HNRNPA3 Isoform 1 of Heterogeneous nuclear ribonucleoprotein A3	HNRNPA3	2.03552	0.0251667	1.0254	5.31234
IPI00306853.2	CHST3 Carbohydrate sulfotransferase 3	CHST3	2	0.0168751	1	5.88896
IPI00893814.1	EHMT2 Euchromatic histone-lysine N-methyltransferase 2	EHMT2	2	0.0259773	1	5.2666
IPI00006504.3	EIF2B3 Isoform 1 of Translation initiation factor eIF-2B subunit gamma	EIF2B3	2	0.0351502	1	4.83032
IPI00844249.1	GPAM Glycerol-3-phosphate acyltransferase 1, mitochondrial	GPAM	2	0.0295112	1	5.08259
IPI00294839.6	LOXL2;ENTPD4 Lysyl oxidase homolog 2	LOXL2	2	0.0351502	1	4.83032
IPI00012369.1	MAD2L1 Mitotic spindle assembly checkpoint protein MAD2A	MAD2L1	2	0.0185701	1	5.75087
IPI00012773.2	MTA1 Isoform Long of Metastasis-associated protein MTA1	MTA1	2	0.0295112	1	5.08259
IPI00872762.2	SUCLG1 Succinyl-CoA ligase [GDP-forming] subunit alpha, mitochondrial	SUCLG1	2	0.0295112	1	5.08259
IPI00297252.6	SULF2 Isoform 1 of Extracellular sulfatase Sulf-2	SULF2	2	0.0351502	1	4.83032
IPI00069084.2	TRRAP Isoform 1 of Transformation/transcription domain-associated protein	TRRAP	2	0.0295112	1	5.08259
IPI00304232.1	WDR12 Ribosome biogenesis protein WDR12	WDR12	2	0.0295112	1	5.08259
IPI00797612.1	WDR6 WD repeat domain 6 protein	WDR6	2	0.0259773	1	5.2666
IPI00305092.7	WIBG Isoform 1 of Partner of Y14 and mago	WIBG	2	0.0185701	1	5.75087
IPI00397977.8	ZXDC Isoform 1 of Zinc finger protein ZXDC	ZXDC	2	0.0295112	1	5.08259
IPI00783302.1	PTCD3 Isoform 1 of Pentatricopeptide repeat-containing protein 3, mitochondrial	PTCD3	1.99463	0.0206385	0.99612	5.59852
IPI00554737.3	PPP2R1A Serine/threonine-protein phosphatase 2A 65 kDa regulatory subunit A alpha isoform	PPP2R1A	1.79484	0.0139388	0.843855	6.16475
IPI00412415.2	BAZ1A Isoform 1 of Bromodomain adjacent to zinc finger domain protein 1A	BAZ1A	1.66667	0.00512335	0.736966	7.6087
IPI00032598.1	ETV3 Isoform 1 of ETS translocation variant 3	ETV3	1.66667	0.00512335	0.736966	7.6087
IPI00550272.3	INTS10 Integrator complex subunit 10	INTS10	1.66667	0.00512335	0.736966	7.6087
IPI00439194.1	MBD3 Isoform 1 of Methyl-CpG-binding domain protein 3	MBD3	1.66667	0.0117161	0.736966	6.41536
IPI00171573.2	CCDC109A Isoform 1 of Coiled-coil domain-containing protein 109A MCU	MCU	1.66667	0.0117161	0.736966	6.41536
IPI00022790.2	MFAP1 Microfibrillar-associated protein 1	MFAP1	1.66667	0.00512335	0.736966	7.6087
IPI00893857.1	NDUFA11 Isoform 2 of NADH dehydrogenase [ubiquinone] 1 alpha subcomplex subunit 11	NDUFA11	1.66667	0.0117161	0.736966	6.41536
IPI00220059.5	NDUFB4 NADH dehydrogenase [ubiquinone] 1 beta subcomplex subunit 4	NDUFB4	1.66667	0.00512335	0.736966	7.6087
IPI00555902.1	OCIAD2 Isoform 1 of OCIA domain-containing protein 2	OCIAD2	1.66667	0.00512335	0.736966	7.6087
IPI00011268.2	RALY RNA binding protein, autoantigenic (HnRNP-associated with lethal yellow homolog (Mouse)), isoform CRA_a (Fragment)	RALY	1.66667	0.0117161	0.736966	6.41536
IPI00102991.2	RBMS1 cDNA FLJ61322, highly similar to RNA-binding motif,single-stranded-interacting protein 1	RBMS1	1.66667	0.0117161	0.736966	6.41536
IPI00221327.1	RTCD1 Isoform 2 of RNA 3'-terminal phosphate cyclase RTCA	RTCA	1.66667	0.0117161	0.736966	6.41536
IPI00060046.1	TADA1 Transcriptional adapter 1	TADA1	1.66667	0.0117161	0.736966	6.41536
IPI00292671.1	TOP3B Isoform 1 of DNA topoisomerase 3-beta-1	TOP3B	1.66667	0.0117161	0.736966	6.41536
IPI00015101.2	C9orf167 Torsin family protein C9orf167 TOR4A	TOR4A	1.66667	0.0117161	0.736966	6.41536
IPI00028279.5	TSPYL5 Testis-specific Y-encoded-like protein 5	TSPYL5	1.66667	0.0117161	0.736966	6.41536
IPI00008137.1	ZNF295 Zinc finger protein 295	ZNF295	1.66667	0.00512335	0.736966	7.6087
IPI00477505.3	ANKRD28 Isoform 1 of Serine/threonine-protein phosphatase 6 regulatory ankyrin repeat subunit A	ANKRD28	1.33333	0.0181177	0.415037	5.78646
IPI00101969.9	ARHGAP23 Isoform 1 of Rho GTPase-activating protein 23	ARHGAP23	1.33333	0.0181177	0.415037	5.78646
IPI00006103.1	CD2BP2 CD2 antigen cytoplasmic tail-binding protein 2	CD2BP2	1.33333	0.0181177	0.415037	5.78646
IPI00872497.4	EI24 Etoposide-induced protein 2.4 homolog	EI24	1.33333	0.00845563	0.415037	6.88587
IPI00000155.8	GLYR1 Cytokine-like nuclear factor n-pac, isoform CRA_a	GLYR1	1.33333	0.0247857	0.415037	5.33435
IPI00019690.5	GRAMD4 Isoform 1 of GRAM domain-containing protein 4	GRAMD4	1.33333	0.0247857	0.415037	5.33435
IPI00022820.1	GTF2B Transcription initiation factor IIB	GTF2B	1.33333	0.00845563	0.415037	6.88587
IPI00554560.4	C16orf88 Protein C16orf88 KNOP1	KNOP1	1.33333	0.0181177	0.415037	5.78646
IPI00045839.3	LEPRE1 Isoform 3 of Prolyl 3-hydroxylase 1	LEPRE1	1.33333	0.0181177	0.415037	5.78646
IPI00607605.4	MAEA Isoform 1 of Macrophage erythroblast attacher	MAEA	1.33333	0.0181177	0.415037	5.78646
IPI00295738.1	MAP3K7 Isoform 1B of Mitogen-activated protein kinase kinase kinase 7	MAP3K7	1.33333	0.0181177	0.415037	5.78646
IPI00010333.1	MDK Midkine	MDK	1.33333	0.00845563	0.415037	6.88587
IPI00007729.1	NOL7 Isoform 1 of Nucleolar protein 7	NOL7	1.33333	0.0247857	0.415037	5.33435
IPI00916170.1	NUPL2 Putative uncharacterized protein NUPL2	NUPL2	1.33333	0.0247857	0.415037	5.33435
IPI00396145.1	PIKFYVE 1-phosphatidylinositol-3-phosphate 5-kinase	PIKFYVE	1.33333	0.0181177	0.415037	5.78646
IPI00006113.1	POLR2I DNA-directed RNA polymerase II subunit RPB9	POLR2I	1.33333	0.0181177	0.415037	5.78646
IPI00027142.2	POP7 Ribonuclease P protein subunit p20	POP7	1.33333	0.0181177	0.415037	5.78646
IPI00395014.1	RSRC1 Isoform 1 of Arginine/serine-rich coiled-coil protein 1	RSRC1	1.33333	0.0181177	0.415037	5.78646
IPI00018111.1	TAF7 Transcription initiation factor TFIID subunit 7	TAF7	1.33333	0.0247857	0.415037	5.33435
IPI00045764.3	TMEM209 Isoform 1 of Transmembrane protein 209 (TM209)	TMEM209	1.33333	0.00845563	0.415037	6.88587
IPI00177856.9	TRMT61A Isoform 2 of tRNA (adenine-N(1)-)-methyltransferase catalytic subunit TRMT61A	TRMT61A	1.33333	0.0181177	0.415037	5.78646
IPI00031617.3	C6orf125 Uncharacterized protein C6orf125 UQCC2	UQCC2	1.33333	0.00845563	0.415037	6.88587
IPI00007730.1	C14orf1 Probable ergosterol biosynthetic protein 28 VWA9	VWA9	1.33333	0.0247857	0.415037	5.33435
IPI00031820.3	FARSA Phenylalanyl-tRNA synthetase alpha chain	FARSA	1.29548	0.0280819	0.373485	5.15422
					6.88651

## Sheet: Table S2
Accession	description	Protein Symbol	Fold Change	p-value	Log2(FC)	-LOG2(p-value)
IPI00295992.4	ATAD3A Isoform 2 of ATPase family AAA domain-containing protein 3A	ATAD3A	311	0.117722	8.28077	3.08655
IPI00045921.1	ATAD3B TOB3	ATAD3B	223	0.116865	7.8009	3.09709
IPI00023598.2	TUBB4 Tubulin beta-4 chain	TUBB4	165	0.121059	7.36632	3.04622
IPI00894498.1	ACTB Beta actin variant (Fragment)	ACTB	149	0.373901	7.21917	1.41927
IPI00641706.1	TUBB6 46 kDa protein	TUBB6	133	0.128132	7.05528	2.9643
IPI00943008.1	PLOD1 Procollagen-lysine,2-oxoglutarate 5-dioxygenase 1	PLOD1	114	0.125244	6.83289	2.99719
IPI00830039.1	U2AF2 Isoform 2 of Splicing factor U2AF 65 kDa subunit	U2AF2	104.333	0.373901	6.70506	1.41927
IPI00396485.3	EEF1A1 Elongation factor 1-alpha 1	EEF1A1	94.6667	0.344184	6.56478	1.53875
IPI00293616.3	DDX3Y ATP-dependent RNA helicase DDX3Y	DDX3Y	88	0.140337	6.45943	2.83304
IPI00387144.5	TUBA1C cDNA FLJ55956, highly similar to Tubulin alpha-6 chain	TUBA1C	76	0.116543	6.24793	3.10107
IPI00030458.4	PNKD Isoform 3 of Probable hydrolase PNKD	PNKD	70	0.121094	6.12928	3.0458
IPI00513768.2	ATAD3C ATPase family AAA domain-containing protein 3C	ATAD3C	67.6667	0.12734	6.08037	2.97324
IPI00295940.4	SUN2 cDNA FLJ55508, highly similar to Sad1/unc-84-like protein 2	SUN2	59.4085	0.381249	5.8926	1.39119
IPI00215777.1	SLC25A3 Isoform B of Phosphate carrier protein, mitochondrial	SLC25A3	56.6667	0.116176	5.82443	3.10562
IPI00549766.2	FAM40A Isoform 1 of Protein FAM40A	FAM40A	53.3333	0.00353024	5.73697	8.14602
IPI00657757.1	ZKSCAN1 Zinc finger protein with KRAB and SCAN domains 1	ZKSCAN1	49.6667	0.0594965	5.63421	4.07105
IPI00741970.1	STRN4 zinedin isoform 2	STRN4	48.6667	0.11644	5.60486	3.10235
IPI00386122.4	MOBKL3 Isoform 1 of Mps one binder kinase activator-like 3	MOBKL3	48.5195	0.0359348	5.60049	4.79847
IPI00027270.1	RPL26 60S ribosomal protein L26	RPL26	43.3333	0.373901	5.43741	1.41927
IPI00465365.4	HNRNPA1 Isoform A1-A of Heterogeneous nuclear ribonucleoprotein A1	HNRNPA1	40.6667	0.373901	5.34577	1.41927
IPI00878697.1	SUN2 Unc-84 homolog B	SUN2	34	0.373901	5.08746	1.41927
IPI00472171.3	RPL7P32;RPL7 30 kDa protein	RPL7P32;RPL7	32.3333	0.373901	5.01495	1.41927
IPI00026606.2	SURF6 Surfeit locus protein 6	SURF6	30.8274	0.226359	4.94614	2.14332
IPI00153032.1	LTV1 Protein LTV1 homolog	LTV1	28.6667	0.172257	4.8413	2.53737
IPI00016786.1	CDC42 Isoform 2 of Cell division control protein 42 homolog	CDC42	27.3333	0.110241	4.77259	3.18126
IPI00926312.1	OGDH oxoglutarate dehydrogenase isoform 3 precursor	OGDH	27	0.140941	4.75489	2.82684
IPI00221106.5	SF3B2 splicing factor 3B subunit 2	SF3B2	26.7635	0.0785286	4.7422	3.67064
IPI00413324.6	RPL17 60S ribosomal protein L17	RPL17	26.3333	0.282658	4.71882	1.82287
IPI00168262.2	GLT25D1 Procollagen galactosyltransferase 1	GLT25D1	25.7386	0.0117982	4.68586	6.4053
IPI00217748.6	C3orf59 Uncharacterized protein C3orf59	C3orf59	25.1915	0.000137283	4.65487	12.8306
IPI00003016.4	STRN4 Striatin-4	STRN4	24.6667	0.373901	4.62449	1.41927
IPI00100716.2	PUF60 Isoform 2 of Poly(U)-binding-splicing factor PUF60	PUF60	24.3333	0.116159	4.60486	3.10583
IPI00941110.1	SUN2 SUN domain-containing protein 2	SUN2	23.6667	0.373901	4.56478	1.41927
IPI00657953.2	TRIO Isoform 1 of Triple functional domain protein	TRIO	23.3048	0.0869138	4.54255	3.52427
IPI00141614.3	TP53I13 Tumor protein p53-inducible protein 13	TP53I13	22.6667	0.166475	4.5025	2.58662
IPI00256684.2	AP2A1 Isoform B of AP-2 complex subunit alpha-1	AP2A1	21.6667	0.121338	4.43741	3.0429
IPI00643664.1	STAU1 staufen isoform c	STAU1	21	0.122248	4.39232	3.03211
IPI00655631.1	POLD1 DNA polymerase	POLD1	20.9019	0.0925582	4.38556	3.4335
IPI00334587.1	HNRNPAB Isoform 2 of Heterogeneous nuclear ribonucleoprotein A/B	HNRNPAB	20.7354	0.194539	4.37403	2.36187
IPI00642238.4	HP1BP3 Isoform 1 of Heterochromatin protein 1-binding protein 3	HP1BP3	20.3286	0.0893325	4.34544	3.48467
IPI00021812.2	AHNAK Neuroblast differentiation-associated protein AHNAK	AHNAK	18.9022	0.0641185	4.24048	3.96312
IPI00945571.1	PRKAG2 cDNA FLJ54740, highly similar to 5'-AMP-activated protein kinase subunit gamma-2	PRKAG2	18.6667	0.373901	4.22239	1.41927
IPI00005367.1	PRKAG2 Isoform A of 5'-AMP-activated protein kinase subunit gamma-2	PRKAG2	18.6257	0.166635	4.21923	2.58524
IPI00307755.3	PRKAA2 5'-AMP-activated protein kinase catalytic subunit alpha-2	PRKAA2	17.6667	0.373901	4.14296	1.41927
IPI00012074.3	HNRNPR Isoform 1 of Heterogeneous nuclear ribonucleoprotein R	HNRNPR	17.3333	0.120136	4.11548	3.05726
IPI00098902.4	OGDH 2-oxoglutarate dehydrogenase, mitochondrial	OGDH	17	0.373901	4.08746	1.41927
IPI00655650.2	RPS26 40S ribosomal protein S26	RPS26	16.8921	0.366699	4.07827	1.44733
IPI00472054.2	FAM120A Isoform A of Constitutive coactivator of PPAR-gamma-like protein 1	FAM120A	16.6667	0.373901	4.05889	1.41927
IPI00807545.1	HNRNPK Isoform 3 of Heterogeneous nuclear ribonucleoprotein K	HNRNPK	16	0.373901	4	1.41927
IPI00008380.1	PPP2CA Serine/threonine-protein phosphatase 2A catalytic subunit alpha isoform	PPP2CA	15.6667	0.11693	3.96963	3.09629
IPI00386760.2	TMEM48 Isoform 1 of Nucleoporin NDC1	TMEM48	15.6667	0.0179717	3.96963	5.79813
IPI00894287.2	HDLBP cDNA FLJ56889, moderately similar to Vigilin	HDLBP	15	0.157541	3.90689	2.6662
IPI00304435.3	NIPSNAP1 Protein NipSnap homolog 1	NIPSNAP1	14.4123	0.13841	3.84923	2.85298
IPI00619914.2	U2AF1 U2 small nuclear RNA auxillary factor 1 isoform b	U2AF1	14.2257	0.104433	3.83042	3.25935
IPI00006025.1	SART3 Isoform 1 of Squamous cell carcinoma antigen recognized by T-cells 3	SART3	14.1685	0.17098	3.82461	2.5481
IPI00221093.7	RPS17 40S ribosomal protein S17	RPS17	13.5237	0.186628	3.75742	2.42177
IPI00011913.1	HNRNPA0 Heterogeneous nuclear ribonucleoprotein A0	HNRNPA0	13.4944	0.0754436	3.75429	3.72846
IPI00306871.4	KAT2A Isoform 1 of Histone acetyltransferase KAT2A	KAT2A	13.3333	0.105165	3.73697	3.24927
IPI00900366.1	KIAA0564 Isoform 1 of Uncharacterized protein KIAA0564	KIAA0564	13	0.00717841	3.70044	7.12212
IPI00795408.1	RPL23 15 kDa protein	RPL23	13	0.373901	3.70044	1.41927
IPI00008438.1	RPS10 40S ribosomal protein S10	RPS10	13	0.117094	3.70044	3.09426
IPI00894163.1	MYO19 Isoform 1 of Myosin-XIX	MYO19	12.5013	0.164795	3.644	2.60125
IPI00221091.9	RPS15A 40S ribosomal protein S15a	RPS15A	12.2575	0.118972	3.6156	3.07131
IPI00009315.6	ACBD3 Golgi resident protein GCP60	ACBD3	12	0.053715	3.58496	4.21853
IPI00640818.3	PNPLA6 neuropathy target esterase isoform a	PNPLA6	12	0.0819495	3.58496	3.60912
IPI00219037.5	H2AFX Histone H2A.x	H2AFX	11.6667	0.135493	3.54432	2.88371
IPI00300127.3	NAT10 N-acetyltransferase 10	NAT10	11.6667	0.057627	3.54432	4.11711
IPI00021320.2	MEPCE 7SK snRNA methylphosphate capping enzyme	MEPCE	11.3333	0.107789	3.5025	3.21372
IPI00057035.3	TRMT61B Potential tRNA (adenine-N(1)-)-methyltransferase catalytic subunit TRMT61B	TRMT61B	11.0378	0.0589136	3.46438	4.08526
IPI00099463.2	SGPL1 Sphingosine-1-phosphate lyase 1	SGPL1	11.0351	0.0965393	3.46403	3.37274
IPI00152785.3	HIST1H2BO Histone H2B type 1-O	HIST1H2BO	11	0.163512	3.45943	2.61253
IPI00513919.6	PAN3 PAB-dependent poly(A)-specific ribonuclease subunit 3	PAN3	11	0.0545717	3.45943	4.1957
IPI00305668.7	MRPS6 28S ribosomal protein S6, mitochondrial	MRPS6	10.8638	0.086216	3.44146	3.5359
IPI00013415.1	RPS7 40S ribosomal protein S7	RPS7	10.8246	0.200339	3.43624	2.31948
IPI00216457.7	HIST2H2AA3;HIST2H2AA4 Histone H2A type 2-A	HIST2H2AA3;HIST2H2AA4	10.5389	0.077907	3.39765	3.6821
IPI00295857.7	COPA Isoform 1 of Coatomer subunit alpha	COPA	10.3333	0.373901	3.36923	1.41927
IPI00386516.4	KIAA0174 cDNA FLJ77725	KIAA0174	10.3333	0.0901848	3.36923	3.47097
IPI00306048.5	ATAD3B Isoform 1 of ATPase family AAA domain-containing protein 3B	ATAD3B	10.0426	0.0658762	3.32806	3.9241
IPI00032635.1	LSM14B Isoform 1 of Protein LSM14 homolog B	LSM14B	10	0.184038	3.32193	2.44193
IPI00029750.1	RPS24 Isoform 1 of 40S ribosomal protein S24	RPS24	10	0.373901	3.32193	1.41927
IPI00156032.6	KRR1 KRR1 small subunit processome component homolog	KRR1	9.95139	0.105559	3.3149	3.24388
IPI00009906.5	ARMCX3 Armadillo repeat-containing X-linked protein 3	ARMCX3	9.79672	0.0905456	3.2923	3.46521
IPI00411901.6	DLG5 Isoform 1 of Disks large homolog 5	DLG5	9.72531	0.189196	3.28174	2.40205
IPI00061680.1	CCDC101 SAGA-associated factor 29 homolog SGF29	SGF29	9.66667	0.00579776	3.27302	7.43029
IPI00103654.2	PPP4R2 Isoform 1 of Serine/threonine-protein phosphatase 4 regulatory subunit 2	PPP4R2	9.66667	0.183856	3.27302	2.44335
IPI00299468.3	SCD Acyl-CoA desaturase	SCD	9.30325	0.131811	3.21774	2.92346
IPI00068506.1	ABCF2 ATP-binding cassette, sub-family F, member 2 isoform b	ABCF2	9.08857	0.0916452	3.18405	3.4478
IPI00031679.2	C3orf26 Uncharacterized protein C3orf26	C3orf26	9	0.0117492	3.16993	6.41129
IPI00430812.6	CNBP Isoform 1 of Cellular nucleic acid-binding protein	CNBP	9	0.182893	3.16993	2.45093
IPI00031508.1	DHX8 ATP-dependent RNA helicase DHX8	DHX8	9	0.119144	3.16993	3.06923
IPI00438287.2	ERBB2IP Isoform 2 of Protein LAP2	ERBB2IP	9	0.12644	3.16993	2.98348
IPI00791325.1	KIAA0020 Pumilio domain-containing protein KIAA0020	KIAA0020	9	0.0906879	3.16993	3.46295
IPI00470490.2	NCOA1 Isoform 1 of Nuclear receptor coactivator 1	NCOA1	9	0.119144	3.16993	3.06923
IPI00029697.3	EXOSC9 Isoform 2 of Exosome complex exonuclease RRP45	EXOSC9	8.87319	0.0828343	3.14945	3.59363
IPI00465070.7	HIST1H3D;HIST1H3B;HIST1H3I;HIST1H3G;HIST1H3C;HIST1H3H;HIST1H3A;HIST1H3E;HIST1H3F;HIST1H3J Histone H3.1	HIST1H3D;HIST1H3B;HIST1H3I;HIST1H3G;HIST1H3C;HIST1H3H;HIST1H3A;HIST1H3E;HIST1H3F;HIST1H3J	8.70589	0.282824	3.12199	1.82203
IPI00902451.1	MARK2 MAP/microtubule affinity-regulating kinase 2 isoform c	MARK2	8.66667	0.122014	3.11548	3.03488
IPI00329600.3	SCCPDH Probable saccharopine dehydrogenase	SCCPDH	8.66667	0.0698162	3.11548	3.84029
IPI00013146.1	MRPS22 28S ribosomal protein S22, mitochondrial	MRPS22	8.65031	0.0618932	3.11275	4.01408
IPI00217030.10	RPS4X 40S ribosomal protein S4, X isoform	RPS4X	8.64239	0.348835	3.11143	1.51938
IPI00022891.3	SLC25A4 ADP/ATP translocase 1	SLC25A4	8.56812	0.165359	3.09898	2.59633
IPI00045051.3	PURB Transcriptional activator protein Pur-beta	PURB	8.43062	0.060666	3.07564	4.04297
IPI00900260.1	ARHGEF7 Isoform 5 of Rho guanine nucleotide exchange factor 7	ARHGEF7	8.33333	0.128408	3.05889	2.96119
IPI00552546.1	C10orf119 Isoform 2 of UPF0557 protein C10orf119	C10orf119	8.33333	0.159661	3.05889	2.64691
IPI00789605.1	MYL6B;MYL6 Isoform Smooth muscle of Myosin light polypeptide 6	MYL6B;MYL6	8.33333	0.373901	3.05889	1.41927
IPI00335449.3	PPP2R1B Isoform 2 of Serine/threonine-protein phosphatase 2A 65 kDa regulatory subunit A beta isoform	PPP2R1B	8.33333	0.373901	3.05889	1.41927
IPI00412147.1	SLC27A4 Long-chain fatty acid transport protein 4	SLC27A4	8.33333	0.0957746	3.05889	3.38421
IPI00010717.1	MVK Mevalonate kinase	MVK	8.31586	0.0847458	3.05586	3.56071
IPI00878669.2	CBX1 Putative uncharacterized protein CBX1	CBX1	8	0.251584	3	1.99089
IPI00011933.3	CP110 Isoform 1 of Centrosomal protein of 110 kDa	CP110	8	0.00206639	3	8.91867
IPI00019329.1	DYNLL1 Dynein light chain 1, cytoplasmic	DYNLL1	8	0.194315	3	2.36353
IPI00398020.7	ODZ3 Teneurin-3	ODZ3	8	0.0391128	3	4.67622
IPI00796774.2	PPP2CB Serine/threonine-protein phosphatase	PPP2CB	8	0.373901	3	1.41927
IPI00847568.1	TARBP2 Isoform 1 of RISC-loading complex subunit TARBP2	TARBP2	7.96609	0.0584588	2.99387	4.09644
IPI00554541.2	ILVBL Isoform 1 of Acetolactate synthase-like protein	ILVBL	7.92024	0.118643	2.98554	3.07531
IPI00478496.1	RPP40 Isoform 1 of Ribonuclease P protein subunit p40	RPP40	7.91489	0.188675	2.98457	2.40602
IPI00444452.3	MOV10 Isoform 1 of Putative helicase MOV-10	MOV10	7.84864	0.158181	2.97244	2.66035
IPI00607651.2	FAM40B Family with sequence similarity 40, member B	FAM40B	7.66667	0.146825	2.9386	2.76783
IPI00001580.4	FYCO1 Isoform 1 of FYVE and coiled-coil domain-containing protein 1	FYCO1	7.66667	0.178956	2.9386	2.48232
IPI00412982.4	NOTCH1 Neurogenic locus notch homolog protein 1 precursor	NOTCH1	7.66667	0.0820347	2.9386	3.60762
IPI00747362.2	PAN2 Isoform 1 of PAB-dependent poly(A)-specific ribonuclease subunit 2	PAN2	7.66667	0.0641083	2.9386	3.96335
IPI00215801.1	RBM39 Isoform 2 of RNA-binding protein 39	RBM39	7.66667	0.373901	2.9386	1.41927
IPI00004533.1	KIF3B Kinesin-like protein KIF3B	KIF3B	7.52274	0.056876	2.91126	4.13604
IPI00025792.2	SUPT3H Isoform 1 of Transcription initiation protein SPT3 homolog	SUPT3H	7.33333	0.0588793	2.87447	4.0861
IPI00215884.4	SFRS1 Isoform ASF-1 of Splicing factor, arginine/serine-rich 1	SFRS1	7.2881	0.0183381	2.86554	5.76902
IPI00375358.2	RFC1 Isoform 1 of Replication factor C subunit 1	RFC1	7.27852	0.122037	2.86364	3.03461
IPI00294242.2	MRPS31 28S ribosomal protein S31, mitochondrial	MRPS31	7.16543	0.183815	2.84105	2.44367
IPI00016621.7	AP2A2 Isoform 2 of AP-2 complex subunit alpha-2	AP2A2	7.16127	0.19246	2.84021	2.37737
IPI00027192.6	PLOD1 cDNA, FLJ79184, highly similar to Procollagen-lysine, 2-oxoglutarate 5-dioxygenase 1	PLOD1	7.09523	0.439731	2.82685	1.18531
IPI00006379.1	NOP58 Nucleolar protein 58	NOP58	7.08014	0.064658	2.82378	3.95103
IPI00298947.5	MEST Isoform 1 of Mesoderm-specific transcript homolog protein	MEST	7.01707	0.0503798	2.81087	4.31101
IPI00218925.7	PXMP4 Peroxisomal membrane protein 4	PXMP4	7	0.163512	2.80735	2.61253
IPI00641384.2	SEC16A SEC16 homolog A	SEC16A	7	0.17796	2.80735	2.49038
IPI00008433.4	RPS5 40S ribosomal protein S5	RPS5	6.91401	0.0878959	2.78952	3.50806
IPI00028005.1	NUP107 Nuclear pore complex protein Nup107	NUP107	6.90105	0.118266	2.78682	3.07989
IPI00514832.2	TRIM56 Isoform 1 of Tripartite motif-containing protein 56	TRIM56	6.86134	0.0677497	2.77849	3.88364
IPI00166528.4	RICTOR Isoform 3 of Rapamycin-insensitive companion of mTOR	RICTOR	6.84673	0.0668768	2.77542	3.90235
IPI00029534.1	PPAT Amidophosphoribosyltransferase	PPAT	6.76855	0.0500642	2.75885	4.32008
IPI00031556.7	U2AF2 Isoform 1 of Splicing factor U2AF 65 kDa subunit	U2AF2	6.70876	0.183188	2.74605	2.4486
IPI00297211.1	SMARCA5 SWI/SNF-related matrix-associated actin-dependent regulator of chromatin subfamily A member 5	SMARCA5	6.70324	0.152226	2.74486	2.71572
IPI00016634.1	C20orf11 Protein C20orf11	C20orf11	6.66667	0.0175272	2.73697	5.83426
IPI00895911.9	CNBP zinc finger protein 9 isoform 2	CNBP	6.66667	0.373901	2.73697	1.41927
IPI00783872.2	CAPRIN1 Isoform 1 of Caprin-1	CAPRIN1	6.56841	0.0786492	2.71554	3.66842
IPI00298612.1	BCKDK [3-methyl-2-oxobutanoate dehydrogenase [lipoamide]] kinase, mitochondrial	BCKDK	6.51436	0.393501	2.70362	1.34556
IPI00012493.1	RPS20 40S ribosomal protein S20	RPS20	6.48848	0.1201	2.69788	3.05769
IPI00016703.2	DHCR24 24-dehydrocholesterol reductase	DHCR24	6.46219	0.206171	2.69202	2.27809
IPI00031661.1	NOC4L Nucleolar complex protein 4 homolog	NOC4L	6.4219	0.218697	2.683	2.193
IPI00220509.2	MARK3 Isoform 6 of MAP/microtubule affinity-regulating kinase 3	MARK3	6.33333	0.373901	2.66297	1.41927
IPI00002806.1	TAF12 Isoform TAFII20 of Transcription initiation factor TFIID subunit 12	TAF12	6.33333	0.337533	2.66297	1.5669
IPI00604464.3	UBE3C Isoform 1 of Ubiquitin-protein ligase E3C	UBE3C	6.33333	0.060844	2.66297	4.03874
IPI00376798.3	RPL11 Isoform 1 of 60S ribosomal protein L11	RPL11	6.29498	0.237532	2.6542	2.07381
IPI00917298.1	RPL31 Putative uncharacterized protein RPL31	RPL31	6.20131	0.164783	2.63257	2.60136
IPI00031691.1	RPL9 60S ribosomal protein L9	RPL9	6.13307	0.114591	2.61661	3.12544
IPI00419844.3	USP39 U4/U6.U5 tri-snRNP-associated protein 2	USP39	6.08592	0.19058	2.60548	2.39153
IPI00794461.1	HIST1H2BN Histone H2B type 1-N	HIST1H2BN	6.04437	0.344967	2.59559	1.53547
IPI00479385.4	ASMTL Isoform 1 of N-acetylserotonin O-methyltransferase-like protein	ASMTL	6	0.0810325	2.58496	3.62536
IPI00168581.3	C5orf35 Uncharacterized protein C5orf35	C5orf35	6	0.0480683	2.58496	4.37877
IPI00423392.4	FAM190B cDNA FLJ52095	FAM190B	6	0.000427005	2.58496	11.1935
IPI00014812.1	MRPS21 28S ribosomal protein S21, mitochondrial	MRPS21	6	0.0691454	2.58496	3.85422
IPI00247583.5	RPL21P19;RPL21 60S ribosomal protein L21	RPL21P19;RPL21	6	0.373901	2.58496	1.41927
IPI00387084.1	RPS21 Ribosomal protein S21, isoform CRA_e	RPS21	6	0.125698	2.58496	2.99197
IPI00215888.4	SRP72 Signal recognition particle 72 kDa protein	SRP72	5.97197	0.189774	2.57821	2.39765
IPI00017895.3	GPD2 Isoform 1 of Glycerol-3-phosphate dehydrogenase, mitochondrial	GPD2	5.93248	0.0918575	2.56864	3.44446
IPI00335589.5	RNMTL1 RNA methyltransferase-like protein 1	RNMTL1	5.90572	0.123085	2.56211	3.02227
IPI00604491.1	ZCCHC6 Isoform 1 of Terminal uridylyltransferase 7	ZCCHC6	5.88185	0.150685	2.55627	2.73039
IPI00008579.3	FARS2 Phenylalanyl-tRNA synthetase, mitochondrial	FARS2	5.74009	0.0597689	2.52107	4.06446
IPI00479058.2	RPS15 40S ribosomal protein S15	RPS15	5.69786	0.213444	2.51042	2.22807
IPI00908804.1	ABCD3 cDNA FLJ53353, highly similar to ATP-binding cassette sub-family D member 3	ABCD3	5.66667	0.163986	2.5025	2.60836
IPI00514689.2	LSM14B LSM14 homolog B	LSM14B	5.66667	0.373901	2.5025	1.41927
IPI00790292.1	MRPL45 cDNA FLJ61100, highly similar to 39S ribosomal protein L45, mitochondrial	MRPL45	5.66667	0.15419	2.5025	2.69722
IPI00428967.2	TMED7-TICAM2;TICAM2;TMED7 TRAM adaptor with GOLD domain isoform 1	TMED7-TICAM2;TICAM2;TMED7	5.66667	0.0953581	2.5025	3.3905
IPI00296022.1	UQCRH Cytochrome b-c1 complex subunit 6, mitochondrial	UQCRH	5.66667	0.12536	2.5025	2.99585
IPI00010200.3	YTHDC2 Probable ATP-dependent RNA helicase YTHDC2	YTHDC2	5.66667	0.248973	2.5025	2.00594
IPI00333010.8	CHERP Calcium homeostasis endoplasmic reticulum protein	CHERP	5.48624	0.205441	2.45582	2.2832
IPI00414197.3	WDR26 Isoform 1 of WD repeat-containing protein 26	WDR26	5.46237	0.201899	2.44953	2.30829
IPI00790530.1	NUP85 Nuclear pore complex protein Nup85	NUP85	5.46237	0.201899	2.44953	2.30829
IPI00470596.3	ZNF638 Isoform 1 of Zinc finger protein 638	ZNF638	5.39612	0.139612	2.43192	2.84051
IPI00455210.1	CHD4 Isoform 2 of Chromodomain-helicase-DNA-binding protein 4	CHD4	5.35106	0.145227	2.41983	2.78362
IPI00942374.1	AMOTL2 Isoform 3 of Angiomotin-like protein 2	AMOTL2	5.33333	0.373901	2.41504	1.41927
IPI00477495.3	H2BFS Histone H2B type F-S	H2BFS	5.33333	0.373901	2.41504	1.41927
IPI00177498.15	LIMCH1 Isoform 3 of LIM and calponin homology domains-containing protein 1	LIMCH1	5.33333	0.0609639	2.41504	4.0359
IPI00293476.3	MRPL23 39S ribosomal protein L23, mitochondrial	MRPL23	5.33333	0.163443	2.41504	2.61314
IPI00162330.3	MRPL37 39S ribosomal protein L37, mitochondrial	MRPL37	5.33333	0.0771137	2.41504	3.69687
IPI00658155.1	MRPS34 26 kDa protein	MRPS34	5.33333	0.0854454	2.41504	3.54885
IPI00022613.4	NOP14 Isoform 1 of Nucleolar protein 14	NOP14	5.33333	0.13935	2.41504	2.84321
IPI00871903.1	PLRG1 Putative uncharacterized protein PLRG1	PLRG1	5.33333	0.373901	2.41504	1.41927
IPI00003706.1	RBMS2 RNA-binding motif, single-stranded-interacting protein 2	RBMS2	5.33333	0.116944	2.41504	3.09611
IPI00007144.1	RPL26L1 60S ribosomal protein L26-like 1	RPL26L1	5.33333	0.373901	2.41504	1.41927
IPI00152881.5	SHROOM3 shroom family member 3 protein	SHROOM3	5.33333	0.116272	2.41504	3.10442
IPI00019548.1	SMAD2 Isoform Long of Mothers against decapentaplegic homolog 2	SMAD2	5.32987	0.102804	2.4141	3.28203
IPI00001655.1	C16orf80 UPF0468 protein C16orf80	C16orf80	5.25031	0.0531213	2.3924	4.23456
IPI00448024.2	LSM14B Isoform 2 of Protein LSM14 homolog B	LSM14B	5.23099	0.342824	2.38708	1.54446
IPI00005154.1	SSRP1 FACT complex subunit SSRP1	SSRP1	5.2037	0.162703	2.37954	2.61969
IPI00853598.1	SEC13 cDNA FLJ56334, highly similar to SEC13-related protein	SEC13	5.11795	0.245946	2.35557	2.02359
IPI00018120.1	DAP3 28S ribosomal protein S29, mitochondrial	DAP3	5.04817	0.240898	2.33576	2.05351
IPI00791049.1	BAT5 HLA-B associated transcript 5, isoform CRA_b	BAT5	5	0.0382727	2.32193	4.70754
IPI00157215.5	C19orf52 Uncharacterized protein C19orf52	C19orf52	5	0.0701938	2.32193	3.83251
IPI00306723.3	CEBPZ CCAAT/enhancer-binding protein zeta	CEBPZ	5	0.0966204	2.32193	3.37153
IPI00470891.2	CSDE1 Isoform Long of Cold shock domain-containing protein E1	CSDE1	5	0.125681	2.32193	2.99216
IPI00004459.1	DIMT1L Probable dimethyladenosine transferase	DIMT1L	5	0.135493	2.32193	2.88371
IPI00946738.1	FAM48A 88 kDa protein SUPT20	SUPT20	5	0.0481686	2.32193	4.37576
IPI00011274.3	HNRPDL Isoform 1 of Heterogeneous nuclear ribonucleoprotein D-like	HNRPDL	5	0.0716156	2.32193	3.80358
IPI00154590.6	MKI67IP MKI67 FHA domain-interacting nucleolar phosphoprotein	MKI67IP	5	0.00315246	2.32193	8.30931
IPI00022629.6	PRC1 Isoform 1 of Protein regulator of cytokinesis 1	PRC1	5	0.168345	2.32193	2.57051
IPI00030851.3	SEC24B SEC24B protein	SEC24B	5	0.130876	2.32193	2.93373
IPI00018840.6	TRIP4 Activating signal cointegrator 1	TRIP4	5	0.120163	2.32193	3.05694
IPI00549205.1	RAD50 Isoform 2 of DNA repair protein RAD50	RAD50	4.96471	0.215383	2.31171	2.21502
IPI00644775.1	EXOSC5 Exosome complex exonuclease RRP46	EXOSC5	4.95277	0.227621	2.30824	2.13529
IPI00797603.1	PRPSAP1 phosphoribosyl pyrophosphate synthetase-associated protein 1	PRPSAP1	4.95277	0.227621	2.30824	2.13529
IPI00550165.4	DHRS7B Dehydrogenase/reductase SDR family member 7B	DHRS7B	4.93426	0.137978	2.30283	2.85749
IPI00009680.3	MRPL44 39S ribosomal protein L44, mitochondrial	MRPL44	4.92891	0.275681	2.30127	1.85893
IPI00171611.7	HIST2H3D;HIST2H3A;HIST2H3C Histone H3.2	HIST2H3D;HIST2H3A;HIST2H3C	4.9183	0.296406	2.29816	1.75435
IPI00249304.3	PRIC285 Isoform 1 of Peroxisomal proliferator-activated receptor A-interacting complex 285 kDa protein	PRIC285	4.91039	0.133033	2.29584	2.91015
IPI00023972.5	DDX47 Probable ATP-dependent RNA helicase DDX47	DDX47	4.85875	0.0566794	2.28058	4.14103
IPI00011997.4	C8orf33 Isoform 1 of UPF0488 protein C8orf33	C8orf33	4.82649	0.236272	2.27097	2.08148
IPI00152510.4	DDX54 DEAD (Asp-Glu-Ala-Asp) box polypeptide 54 isoform 1	DDX54	4.71008	0.0986759	2.23575	3.34116
IPI00032966.5	BIN3 Isoform 1 of Bridging integrator 3	BIN3	4.66667	0.142974	2.22239	2.80617
IPI00465113.2	EXD2 cDNA FLJ58573, highly similar to Exonuclease 3'-5' domain-like-containing protein 2	EXD2	4.66667	0.0921223	2.22239	3.44031
IPI00149375.3	FAM160A2 Isoform 2 of FTS and Hook-interacting protein	FAM160A2	4.66667	0.142974	2.22239	2.80617
IPI00010463.5	GTPBP1 GTP-binding protein 1	GTPBP1	4.66667	0.0722616	2.22239	3.79063
IPI00299145.9	KRT6C Keratin, type II cytoskeletal 6C	KRT6C	4.66667	0.373901	2.22239	1.41927
IPI00877119.1	MARK2 MAP/microtubule affinity-regulating kinase 2 isoform a	MARK2	4.66667	0.373901	2.22239	1.41927
IPI00220308.1	NF2 Isoform 2 of Merlin	NF2	4.66667	0.161619	2.22239	2.62934
IPI00306332.4	RPL24 60S ribosomal protein L24	RPL24	4.66667	0.373901	2.22239	1.41927
IPI00217013.2	SMEK1 Isoform 1 of Serine/threonine-protein phosphatase 4 regulatory subunit 3A	SMEK1	4.66667	0.332356	2.22239	1.5892
IPI00299463.1	NBN Nibrin	NBN	4.62687	0.161941	2.21004	2.62646
IPI00845507.2	RPL21P19;RPL21 Similar to 60S ribosomal protein L21	RPL21P19;RPL21	4.6192	0.326684	2.20764	1.61403
IPI00027415.2	DHX36 Isoform 1 of Probable ATP-dependent RNA helicase DHX36	DHX36	4.56809	0.105945	2.19159	3.23861
IPI00304612.9	RPL13A 60S ribosomal protein L13a	RPL13A	4.54431	0.488664	2.18406	1.03308
IPI00024143.4	AAAS Aladin	AAAS	4.52288	0.125501	2.17724	2.99423
IPI00008530.1	RPLP0 60S acidic ribosomal protein P0	RPLP0	4.52214	0.095701	2.17701	3.38532
IPI00303402.7	PHAX Phosphorylated adapter RNA export protein	PHAX	4.51115	0.41463	2.1735	1.2701
IPI00953526.1	CCNK Putative uncharacterized protein CCNK	CCNK	4.43069	0.162526	2.14753	2.62126
IPI00005578.1	EHD4 EH domain-containing protein 4	EHD4	4.42466	0.136874	2.14557	2.86908
IPI00216408.3	DOCK9 Isoform 1 of Dedicator of cytokinesis protein 9	DOCK9	4.41931	0.343254	2.14382	1.54265
IPI00026202.1	RPL18A 60S ribosomal protein L18a	RPL18A	4.40815	0.160368	2.14017	2.64054
IPI00295519.6	C3orf17 Isoform 1 of Uncharacterized protein C3orf17	C3orf17	4.40079	0.162831	2.13776	2.61855
IPI00027808.1	POLR2B DNA-directed RNA polymerase II subunit RPB2	POLR2B	4.40079	0.162831	2.13776	2.61855
IPI00171421.3	C8orf55 UPF0670 protein C8orf55	C8orf55	4.40079	0.162831	2.13776	2.61855
IPI00032342.4	TRIP12 TRIP12 protein	TRIP12	4.39544	0.421175	2.13601	1.24751
IPI00043622.3	FRMD6 Isoform 1 of FERM domain-containing protein 6	FRMD6	4.38428	0.141313	2.13234	2.82304
IPI00010845.3	NDUFS8 NADH dehydrogenase [ubiquinone] iron-sulfur protein 8, mitochondrial	NDUFS8	4.37693	0.24057	2.12992	2.05547
IPI00183500.2	NCBP2 Isoform 1 of Nuclear cap-binding protein subunit 2	NCBP2	4.35841	0.0689951	2.1238	3.85736
IPI00219774.3	PRKAR2A cAMP-dependent protein kinase type II-alpha regulatory subunit	PRKAR2A	4.35771	0.135057	2.12357	2.88836
IPI00554681.2	NDUFA5 NADH dehydrogenase [ubiquinone] 1 alpha subcomplex subunit 5	NDUFA5	4.35258	0.0603929	2.12187	4.04948
IPI00014298.3	PWP1 Periodic tryptophan protein 1 homolog	PWP1	4.34185	0.0611924	2.11831	4.0305
IPI00168631.1	C3orf58 UPF0672 protein C3orf58	C3orf58	4.33333	0.0825957	2.11548	3.59779
IPI00332991.1	CBFA2T2 Isoform 4 of Protein CBFA2T2	CBFA2T2	4.33333	0.122014	2.11548	3.03488
IPI00383439.2	CEP97 Isoform 1 of Centrosomal protein of 97 kDa	CEP97	4.33333	0.373901	2.11548	1.41927
IPI00909815.1	DERL1 cDNA FLJ57771, highly similar to Derlin-1	DERL1	4.33333	0.373901	2.11548	1.41927
IPI00745433.2	EIF2C2 Isoform 1 of Protein argonaute-2	EIF2C2	4.33333	0.0102568	2.11548	6.60728
IPI00030384.4	FAM175A BRCA1-A complex subunit Abraxas	FAM175A	4.33333	0.152905	2.11548	2.70929
IPI00304171.6	H2AFY Isoform 2 of Core histone macro-H2A.1	H2AFY	4.33333	0.114711	2.11548	3.12392
IPI00798034.2	KRI1 cDNA FLJ53206	KRI1	4.33333	0.0848177	2.11548	3.55949
IPI00221002.5	PXMP2 Peroxisomal membrane protein 2	PXMP2	4.33333	0.133023	2.11548	2.91025
IPI00026993.1	RNF2 E3 ubiquitin-protein ligase RING2	RNF2	4.33333	0.120136	2.11548	3.05726
IPI00479778.2	SMEK1 Isoform 2 of Serine/threonine-protein phosphatase 4 regulatory subunit 3A	SMEK1	4.33333	0.373901	2.11548	1.41927
IPI00301021.3	SSR1 Isoform 1 of Translocon-associated protein subunit alpha	SSR1	4.33333	0.116509	2.11548	3.10149
IPI00181701.5	STK40 Isoform 4 of Serine/threonine-protein kinase 40	STK40	4.33333	0.22778	2.11548	2.13428
IPI00100656.3	TECR Isoform 1 of Trans-2,3-enoyl-CoA reductase	TECR	4.33333	0.181918	2.11548	2.45864
IPI00410544.4	UXS1 Isoform 2 of UDP-glucuronic acid decarboxylase 1	UXS1	4.33333	0.0653499	2.11548	3.93567
IPI00414860.6	RPL37A 60S ribosomal protein L37a	RPL37A	4.30612	0.19147	2.10639	2.38481
IPI00914016.1	DCTN4 dynactin 4 (p62) isoform a	DCTN4	4.29216	0.0630985	2.1017	3.98625
IPI00299573.12	RPL7A 60S ribosomal protein L7a	RPL7A	4.28129	0.0574332	2.09805	4.12197
IPI00010590.2	HELLS Isoform 1 of Lymphoid-specific helicase	HELLS	4.26829	0.168115	2.09366	2.57248
IPI00032491.1	LEMD3 Inner nuclear membrane protein Man1	LEMD3	4.24978	0.0531348	2.08739	4.2342
IPI00025491.1	EIF4A1;SNORA67 Eukaryotic initiation factor 4A-I	EIF4A1;SNORA67	4.18292	0.0350809	2.06451	4.83317
IPI00293746.2	C1orf35 Isoform 1 of Multiple myeloma tumor-associated protein 2	C1orf35	4.14114	0.226718	2.05003	2.14103
IPI00216682.5	CNN3 Calponin-3	CNN3	4.13649	0.244899	2.04841	2.02974
IPI00028059.1	NUMB Isoform 1 of Protein numb homolog	NUMB	4.11588	0.189663	2.0412	2.39849
IPI00552834.3	RHOC Ras homolog gene family, member C	RHOC	4.07867	0.3427	2.0281	1.54498
IPI00025796.3	NDUFS3 NADH dehydrogenase [ubiquinone] iron-sulfur protein 3, mitochondrial	NDUFS3	4.07656	0.070686	2.02735	3.82243
IPI00941649.1	HNRNPR 71 kDa protein	HNRNPR	4.05884	0.500385	2.02107	0.99889
IPI00006932.4	LUC7L2 cDNA FLJ55988, highly similar to RNA-binding protein Luc7-like 2	LUC7L2	4.03001	0.0662482	2.01078	3.91598
IPI00171087.7	SRBD1 Isoform 1 of S1 RNA-binding domain-containing protein 1	SRBD1	4.00518	0.283771	2.00187	1.8172
IPI00478030.2	AMOTL2 Isoform 1 of Angiomotin-like protein 2	AMOTL2	4	0.137332	2	2.86426
IPI00297633.6	ATRX Isoform 4 of Transcriptional regulator ATRX	ATRX	4	0.153268	2	2.70587
IPI00007058.1	CORO1B Coronin-1B	CORO1B	4	0.320752	2	1.64047
IPI00746806.1	CTTN Cortactin, isoform CRA_a	CTTN	4	0.310531	2	1.68719
IPI00297900.4	DDX10 Probable ATP-dependent RNA helicase DDX10	DDX10	4	0.083429	2	3.58331
IPI00940237.1	DDX39 ATP-dependent RNA helicase DDX39	DDX39	4	0.373901	2	1.41927
IPI00302712.4	DYNC1I2 Isoform 2B of Cytoplasmic dynein 1 intermediate chain 2	DYNC1I2	4	0.373901	2	1.41927
IPI00432040.1	EED Isoform 2 of Polycomb protein EED	EED	4	0.0730028	2	3.7759
IPI00910363.1	EML3 cDNA FLJ56458, highly similar to Homo sapiens echinoderm microtubule associated protein like 3 (EML3), mRNA	EML3	4	0.130257	2	2.94057
IPI00292134.6	EPS15 Isoform 1 of Epidermal growth factor receptor substrate 15	EPS15	4	0.0623268	2	4.004
IPI00409635.2	ESYT2 Isoform 2 of Extended synaptotagmin-2	ESYT2	4	0.116345	2	3.10352
IPI00376787.4	EZH2 Isoform 2 of Histone-lysine N-methyltransferase EZH2	EZH2	4	0.0623268	2	4.004
IPI00760837.2	FAM98B family with sequence similarity 98, member B isoform 1	FAM98B	4	0.124215	2	3.00908
IPI00013809.2	GSTZ1 Maleylacetoacetate isomerase	GSTZ1	4	0.373901	2	1.41927
IPI00006471.3	MELK Maternal embryonic leucine zipper kinase	MELK	4	0.0736466	2	3.76324
IPI00169400.1	MRPS5 Isoform 1 of 28S ribosomal protein S5, mitochondrial	MRPS5	4	0.153268	2	2.70587
IPI00219068.3	NAA30 Isoform 1 of N-acetyltransferase MAK3 homolog	NAA30	4	0.170033	2	2.55611
IPI00028520.2	NDUFV1 Isoform 1 of NADH dehydrogenase [ubiquinone] flavoprotein 1, mitochondrial	NDUFV1	4	0.0926463	2	3.43212
IPI00877174.1	OAS3 2'-5'oligoadenylate synthetase 3	OAS3	4	0.119725	2	3.0622
IPI00419692.4	PIPSL Putative PIP5K1A and PSMD4-like protein	PIPSL	4	0.246674	2	2.01933
IPI00000015.2	SFRS4 Splicing factor, arginine/serine-rich 4	SFRS4	4	0.00845563	2	6.88587
IPI00386271.4	SLC25A12 Calcium-binding mitochondrial carrier protein Aralar1	SLC25A12	4	0.130257	2	2.94057
IPI00014440.3	SLC25A17 Peroxisomal membrane protein PMP34	SLC25A17	4	0.153268	2	2.70587
IPI00026670.3	TCEB2 Transcription elongation factor B polypeptide 2	TCEB2	4	0.194315	2	2.36353
IPI00438286.3	ERBB2IP ERBB2IP protein	ERBB2IP	3.99012	0.507546	1.99643	0.97839
IPI00290952.6	RRP1B Isoform 1 of Ribosomal RNA processing protein 1 homolog B	RRP1B	3.96926	0.112731	1.98887	3.14904
IPI00007118.1	SERPINE1 Plasminogen activator inhibitor 1	SERPINE1	3.93358	0.346176	1.97584	1.53042
IPI00219036.5	DICER1 Endoribonuclease Dicer	DICER1	3.89081	0.269655	1.96007	1.89082
IPI00873406.1	KIAA1967 Isoform 2 of Protein KIAA1967	KIAA1967	3.8709	0.11931	1.95267	3.06721
IPI00013468.1	BUB3 Isoform 1 of Mitotic checkpoint protein BUB3	BUB3	3.86424	0.265032	1.95018	1.91576
IPI00165949.2	ERAP1 Isoform 2 of Endoplasmic reticulum aminopeptidase 1	ERAP1	3.86424	0.265032	1.95018	1.91576
IPI00554701.2	UQCR10 Cytochrome b-c1 complex subunit 9	UQCR10	3.84881	0.113778	1.94441	3.13571
IPI00020602.1	CSNK2A2 Casein kinase II subunit alpha'	CSNK2A2	3.83767	0.32898	1.94023	1.60393
IPI00017339.1	SF3B4 Splicing factor 3B subunit 4	SF3B4	3.8303	0.0638217	1.93746	3.96981
IPI00020719.2	MAVS Isoform 1 of Mitochondrial antiviral-signaling protein	MAVS	3.82495	0.235511	1.93544	2.08613
IPI00220508.2	MARK3 Isoform 5 of MAP/microtubule affinity-regulating kinase 3	MARK3	3.78225	0.263544	1.91924	1.92388
IPI00797126.1	NACA nascent polypeptide-associated complex alpha subunit isoform a	NACA	3.74564	0.248375	1.90521	2.00941
IPI00478616.1	FAM111A Protein FAM111A	FAM111A	3.67776	0.187345	1.87883	2.41623
IPI00170503.2	C17orf42 Isoform 1 of UPF0629 protein C17orf42	C17orf42	3.66667	0.14043	1.87447	2.83207
IPI00329141.4	CHSY1 Chondroitin sulfate synthase 1	CHSY1	3.66667	0.149465	1.87447	2.74212
IPI00026219.4	CPSF1 Cleavage and polyadenylation specificity factor subunit 1	CPSF1	3.66667	0.0746885	1.87447	3.74297
IPI00043990.3	DDX31 Isoform 1 of Probable ATP-dependent RNA helicase DDX31	DDX31	3.66667	0.14043	1.87447	2.83207
IPI00032423.2	DDX52 Probable ATP-dependent RNA helicase DDX52	DDX52	3.66667	0.14043	1.87447	2.83207
IPI00413140.4	DNM1 Isoform 1 of Dynamin-1	DNM1	3.66667	0.121318	1.87447	3.04314
IPI00032936.4	ERF ETS domain-containing transcription factor ERF	ERF	3.66667	0.0962573	1.87447	3.37696
IPI00328603.2	FBXO33 F-box only protein 33	FBXO33	3.66667	0.0677215	1.87447	3.88424
IPI00004308.1	FTSJ1 Putative ribosomal RNA methyltransferase 1	FTSJ1	3.66667	0.15386	1.87447	2.70031
IPI00797739.1	LEPREL1 leprecan-like 1 isoform b	LEPREL1	3.66667	0.373901	1.87447	1.41927
IPI00909026.1	MRPL21 cDNA FLJ52689, highly similar to Homo sapiens mitochondrial ribosomal protein L21 (MRPL21), transcript variant 4, mRNA	MRPL21	3.66667	0.0671586	1.87447	3.89629
IPI00783656.1	MRPL38 39S ribosomal protein L38, mitochondrial	MRPL38	3.66667	0.0895799	1.87447	3.48068
IPI00654654.19	MRPS33 MRPS33 protein (Fragment)	MRPS33	3.66667	0.0677215	1.87447	3.88424
IPI00927225.1	NDUFS1 cDNA FLJ55879, highly similar to NADH-ubiquinone oxidoreductase 75 kDa subunit, mitochondrial	NDUFS1	3.66667	0.373901	1.87447	1.41927
IPI00179415.4	PPP3CA Isoform 1 of Serine/threonine-protein phosphatase 2B catalytic subunit alpha isoform	PPP3CA	3.66667	0.121318	1.87447	3.04314
IPI00942520.1	PRMT1 cDNA FLJ55610, highly similar to Protein arginine N-methyltransferase 1	PRMT1	3.66667	0.373901	1.87447	1.41927
IPI00027838.1	RBM4B RNA-binding protein 4B	RBM4B	3.66667	0.373901	1.87447	1.41927
IPI00290292.7	RHBDF1 Rhomboid family member 1	RHBDF1	3.66667	0.0571596	1.87447	4.12886
IPI00298925.2	TAF5 Isoform Long of Transcription initiation factor TFIID subunit 5	TAF5	3.66667	0.0571596	1.87447	4.12886
IPI00007957.1	TAF6L TAF6-like RNA polymerase II p300/CBP-associated factor-associated factor 65 kDa subunit 6L	TAF6L	3.66667	0.0571596	1.87447	4.12886
IPI00384342.3	UIMC1 80 kDa protein	UIMC1	3.66667	0.0502801	1.87447	4.31387
IPI00009464.1	EXOSC10 Isoform 1 of Exosome component 10	EXOSC10	3.66623	0.16681	1.8743	2.58372
IPI00031801.4	CSDA Isoform 1 of DNA-binding protein A	CSDA	3.64717	0.206238	1.86678	2.27762
IPI00748807.2	NUP160 Isoform 1 of Nuclear pore complex protein Nup160	NUP160	3.6449	0.269538	1.86588	1.89144
IPI00872549.1	SPATS2 Putative uncharacterized protein SPATS2 (Fragment)	SPATS2	3.64038	0.196742	1.86409	2.34562
IPI00291930.6	CLINT1 cDNA FLJ61629, highly similar to Clathrin interactor 1	CLINT1	3.62241	0.173878	1.85695	2.52385
IPI00013721.2	PRPF4B Serine/threonine-protein kinase PRP4 homolog	PRPF4B	3.62128	0.204513	1.8565	2.28973
IPI00782992.3	SRRM2 Isoform 1 of Serine/arginine repetitive matrix protein 2	SRRM2	3.59497	0.123749	1.84598	3.01451
IPI00291200.2	NUP133 Nuclear pore complex protein Nup133	NUP133	3.58255	0.254227	1.84099	1.97581
IPI00171798.1	MTA2 Metastasis-associated protein MTA2	MTA2	3.55278	0.140356	1.82895	2.83284
IPI00217055.1	LEPREL1 Prolyl 3-hydroxylase 2	LEPREL1	3.51527	0.252372	1.81364	1.98637
IPI00792100.1	C14orf166 CLE	C14orf166	3.50055	0.104777	1.80758	3.25461
IPI00644431.2	DDX39 cDNA FLJ55484, highly similar to ATP-dependent RNA helicase DDX39	DDX39	3.48191	0.313762	1.79988	1.67226
IPI00022215.1	ADNP Activity-dependent neuroprotector homeobox protein	ADNP	3.47323	0.0808188	1.79628	3.62916
IPI00299033.1	KPNA3 Importin subunit alpha-3	KPNA3	3.46448	0.110969	1.79264	3.17177
IPI00008527.3	RPLP1 60S acidic ribosomal protein P1	RPLP1	3.454	0.140388	1.78827	2.83251
IPI00216999.2	C14orf21 Pumilio domain-containing protein C14orf21	C14orf21	3.44785	0.354028	1.7857	1.49807
IPI00909904.1	STK24 cDNA FLJ61383, highly similar to Serine/threonine-protein kinase 24	STK24	3.44785	0.354028	1.7857	1.49807
IPI00106646.1	SDF4 Isoform 1 of 45 kDa calcium-binding protein	SDF4	3.43847	0.0978504	1.78177	3.35328
IPI00915825.1	SFRS5 CS0DF038YO05 variant (Fragment)	SFRS5	3.42096	0.199597	1.7744	2.32484
IPI00025344.1	NDUFS6 NADH dehydrogenase [ubiquinone] iron-sulfur protein 6, mitochondrial	NDUFS6	3.40547	0.218228	1.76785	2.19609
IPI00027444.1	SERPINB1 Leukocyte elastase inhibitor	SERPINB1	3.39175	0.0838165	1.76203	3.57662
IPI00550906.6	CSTF2T Cleavage stimulation factor subunit 2 tau variant	CSTF2T	3.36843	0.312791	1.75208	1.67673
IPI00297477.3	SNRPA1 U2 small nuclear ribonucleoprotein A'	SNRPA1	3.34766	0.123701	1.74315	3.01507
IPI00930266.1	ANXA8L2 cDNA, FLJ94196, highly similar to Homo sapiens annexin A8 (ANXA8), mRNA	ANXA8L2	3.33333	0.139126	1.73697	2.84554
IPI00020578.2	ARAF Putative uncharacterized protein ARAF	ARAF	3.33333	0.116345	1.73697	3.10352
IPI00307659.2	CBX8 Chromobox protein homolog 8	CBX8	3.33333	0.126773	1.73697	2.97968
IPI00005822.2	CDC23 Isoform 1 of Cell division cycle protein 23 homolog	CDC23	3.33333	0.0543556	1.73697	4.20143
IPI00238469.6	CEP97 Isoform 2 of Centrosomal protein of 97 kDa	CEP97	3.33333	0.123034	1.73697	3.02288
IPI00007818.3	CPSF3 Cleavage and polyadenylation specificity factor subunit 3	CPSF3	3.33333	0.147777	1.73697	2.75851
IPI00646377.1	EIF4G3 Isoform 1 of Eukaryotic translation initiation factor 4 gamma 3	EIF4G3	3.33333	0.232564	1.73697	2.1043
IPI00414779.1	ERCC6 DNA excision repair protein ERCC-6	ERCC6	3.33333	0.303765	1.73697	1.71897
IPI00872350.2	GALC Isoform 1 of Galactocerebrosidase	GALC	3.33333	0.170029	1.73697	2.55615
IPI00015806.3	GTF3C3 Isoform 1 of General transcription factor 3C polypeptide 3	GTF3C3	3.33333	0.0701938	1.73697	3.83251
IPI00550239.4	H1F0 Histone H1.0	H1F0	3.33333	0.128304	1.73697	2.96236
IPI00306400.9	KIFC1 Kinesin-like protein KIFC1	KIFC1	3.33333	0.139126	1.73697	2.84554
IPI00023161.1	MRPL46 39S ribosomal protein L46, mitochondrial	MRPL46	3.33333	0.0849881	1.73697	3.5566
IPI00470416.2	MTPAP Isoform 2 of Poly(A) RNA polymerase, mitochondrial	MTPAP	3.33333	0.170029	1.73697	2.55615
IPI00255052.5	NDUFB9 NADH dehydrogenase [ubiquinone] 1 beta subcomplex subunit 9	NDUFB9	3.33333	0.186192	1.73697	2.42514
IPI00829908.1	SR140 Isoform 2 of U2-associated protein SR140	SR140	3.33333	0.373901	1.73697	1.41927
IPI00022990.1	STATH Statherin	STATH	3.33333	0.373901	1.73697	1.41927
IPI00328131.7	STIL Isoform 2 of SCL-interrupting locus protein	STIL	3.33333	0.247442	1.73697	2.01484
IPI00411984.5	STK3 cDNA FLJ16404 fis, clone UTERU2008019, highly similar to Serine/threonine-protein kinase 3	STK3	3.33333	0.116345	1.73697	3.10352
IPI00328144.6	TAF2 Transcription initiation factor TFIID subunit 2	TAF2	3.33333	0.147777	1.73697	2.75851
IPI00004325.1	TAF5L Isoform 1 of TAF5-like RNA polymerase II p300/CBP-associated factor-associated factor 65 kDa subunit 5L	TAF5L	3.33333	0.128408	1.73697	2.96119
IPI00914061.1	TCOF1 Treacher Collins-Franceschetti syndrome 1 isoform e	TCOF1	3.33333	0.373901	1.73697	1.41927
IPI00908999.1	TIMM23B cDNA, FLJ79448, highly similar to Mitochondrial import inner membrane translocase subunit Tim23	TIMM23B	3.33333	0.373901	1.73697	1.41927
IPI00011916.1	AIMP2 Aminoacyl tRNA synthetase complex-interacting multifunctional protein 2	AIMP2	3.32955	0.453464	1.73533	1.14094
IPI00022536.1	RPS6KA4 Isoform 1 of Ribosomal protein S6 kinase alpha-4	RPS6KA4	3.32359	0.297294	1.73274	1.75004
IPI00641330.1	RING1 Isoform 1 of E3 ubiquitin-protein ligase RING1	RING1	3.31535	0.380613	1.72916	1.3936
IPI00550689.3	C22orf28 UPF0027 protein C22orf28	C22orf28	3.31211	0.234739	1.72775	2.09087
IPI00791333.1	C20orf4 Chromosome 20 open reading frame 4	C20orf4	3.30298	0.317365	1.72377	1.65579
IPI00023542.6	TMED9 Transmembrane emp24 domain-containing protein 9	TMED9	3.29703	0.340291	1.72117	1.55516
IPI00022305.4	BZW2 Basic leucine zipper and W2 domain-containing protein 2	BZW2	3.27641	0.190884	1.71212	2.38923
IPI00307259.11	DNAJC13 DnaJ homolog subfamily C member 13	DNAJC13	3.27424	0.15949	1.71116	2.64846
IPI00031514.1	RFC5 Replication factor C subunit 5	RFC5	3.26613	0.12152	1.70758	3.04074
IPI00303439.2	SMARCB1 cDNA FLJ13963 fis, clone Y79AA1001299, highly similar to Homo sapiens integrase interactor 1b protein	SMARCB1	3.22328	0.310275	1.68853	1.68838
IPI00296830.5	LUZP1 Isoform 1 of Leucine zipper protein 1	LUZP1	3.20267	0.0942727	1.67928	3.40702
IPI00302990.3	WDR55 Isoform 1 of WD repeat-containing protein 55	WDR55	3.19672	0.459437	1.67659	1.12206
IPI00181702.3	SFRS15 Isoform 1 of Splicing factor, arginine/serine-rich 15	SFRS15	3.18526	0.172076	1.67141	2.53889
IPI00234252.3	SMARCC1 SWI/SNF complex subunit SMARCC1	SMARCC1	3.18379	0.29089	1.67075	1.78146
IPI00003519.1	EFTUD2 116 kDa U5 small nuclear ribonucleoprotein component	EFTUD2	3.17641	0.132559	1.6674	2.9153
IPI00015195.1	CSTF3 Cleavage stimulation factor subunit 3	CSTF3	3.16196	0.0849648	1.66082	3.55699
IPI00003377.1	SFRS7 Isoform 1 of Splicing factor, arginine/serine-rich 7	SFRS7	3.15428	0.0822811	1.65731	3.6033
IPI00024320.1	RBM3 Putative RNA-binding protein 3	RBM3	3.14576	0.263892	1.65341	1.92198
IPI00746351.2	DIS3 Isoform 1 of Exosome complex exonuclease RRP44	DIS3	3.13318	0.27554	1.64763	1.85967
IPI00021167.3	PRKRA Isoform 1 of Interferon-inducible double stranded RNA-dependent protein kinase activator A	PRKRA	3.1066	0.211325	1.63534	2.24247
IPI00301936.4	ELAVL1 cDNA FLJ60076, highly similar to ELAV-like protein 1	ELAVL1	3.09893	0.118613	1.63177	3.07566
IPI00293331.3	POP1 Ribonucleases P/MRP protein subunit POP1	POP1	3.08498	0.0795982	1.62526	3.65112
IPI00011528.1	CSTF1 Cleavage stimulation factor subunit 1	CSTF1	3.08353	0.183763	1.62458	2.44408
IPI00893315.1	LUC7L2 Putative uncharacterized protein LUC7L2	LUC7L2	3.08176	0.296857	1.62375	1.75216
IPI00376221.2	EPB41L5 Isoform 1 of Band 4.1-like protein 5	EPB41L5	3.07986	0.341922	1.62287	1.54826
IPI00012578.1	KPNA4 Importin subunit alpha-4	KPNA4	3.05299	0.133348	1.61023	2.90673
IPI00168284.2	UBAC2 Isoform 1 of Ubiquitin-associated domain-containing protein 2	UBAC2	3.03145	0.13585	1.60001	2.87991
IPI00010153.5	RPL23 60S ribosomal protein L23	RPL23	3.00649	0.290667	1.58808	1.78256
IPI00005162.3	ARPC3 Actin-related protein 2/3 complex subunit 3	ARPC3	3	0.373901	1.58496	1.41927
IPI00434390.2	ASCC1 cDNA FLJ55237, highly similar to Homo sapiens activating signal cointegrator 1 complex subunit 1 (ASCC1), mRNA	ASCC1	3	0.123286	1.58496	3.01991
IPI00010700.2	BAT2 Isoform 1 of Large proline-rich protein BAT2	BAT2	3	0.305143	1.58496	1.71244
IPI00641579.1	CIRBP cDNA FLJ37462 fis, clone BRAWH2011343, highly similar to COLD-INDUCIBLE RNA-BINDING PROTEIN	CIRBP	3	0.163512	1.58496	2.61253
IPI00009896.1	EPHX1 Epoxide hydrolase 1	EPHX1	3	0.210814	1.58496	2.24596
IPI00745613.2	EXOSC4 Exosome complex exonuclease RRP41	EXOSC4	3	0.122316	1.58496	3.03131
IPI00555614.1	HSP90AB3P Putative heat shock protein HSP 90-beta-3	HSP90AB3P	3	0.373901	1.58496	1.41927
IPI00165189.5	IFT81 Isoform CDV-1R of Intraflagellar transport protein 81 homolog	IFT81	3	0.119144	1.58496	3.06923
IPI00383949.2	LARP1B Isoform 1 of La-related protein 1B	LARP1B	3	0.163512	1.58496	2.61253
IPI00219034.3	NDUFA8 NADH dehydrogenase [ubiquinone] 1 alpha subcomplex subunit 8	NDUFA8	3	0.29577	1.58496	1.75745
IPI00018810.1	OASL Isoform p56 of 59 kDa 2'-5'-oligoadenylate synthetase-like protein	OASL	3	0.153268	1.58496	2.70587
IPI00943332.1	POM121C POM121 membrane glycoprotein (rat)-like	POM121C	3	0.373901	1.58496	1.41927
IPI00107563.5	POP5 Ribonuclease P/MRP protein subunit POP5	POP5	3	0.153268	1.58496	2.70587
IPI00399304.3	PRC1 protein regulator of cytokinesis 1 isoform 2	PRC1	3	0.373901	1.58496	1.41927
IPI00925945.1	RFC4 Putative uncharacterized protein RFC4	RFC4	3	0.373901	1.58496	1.41927
IPI00796934.2	RPL29P4;RPL29 cDNA FLJ78093, highly similar to Homo sapiens ribosomal protein L29 (RPL29), mRNA	RPL29P4;RPL29	3	0.373901	1.58496	1.41927
IPI00009634.1	SQRDL Sulfide:quinone oxidoreductase, mitochondrial	SQRDL	3	0.0530482	1.58496	4.23655
IPI00644404.2	STK40 Isoform 1 of Serine/threonine-protein kinase 40	STK40	3	0.373901	1.58496	1.41927
IPI00329633.5	TARS Threonyl-tRNA synthetase, cytoplasmic	TARS	3	0.373901	1.58496	1.41927
IPI00220901.4	TBC1D4 TBC1 domain family member 4	TBC1D4	3	0.29577	1.58496	1.75745
IPI00815713.2	TCOF1 Isoform 4 of Treacle protein	TCOF1	3	0.144279	1.58496	2.79306
IPI00291525.1	TFB1M Dimethyladenosine transferase 1, mitochondrial	TFB1M	3	0.0626849	1.58496	3.99574
IPI00006900.1	UTP3 Something about silencing protein 10	UTP3	3	0.0629118	1.58496	3.99053
IPI00306043.1	YTHDF2 Isoform 1 of YTH domain family protein 2	YTHDF2	3	0.233196	1.58496	2.10039
IPI00149276.1	BRE Isoform 1 of BRCA1-A complex subunit BRE	BRE	2.99133	0.480265	1.58079	1.0581
IPI00220063.5	NDUFS5 NADH dehydrogenase [ubiquinone] iron-sulfur protein 5	NDUFS5	2.96747	0.350964	1.56923	1.51061
IPI00007811.1	CDK4 Cell division protein kinase 4	CDK4	2.96212	0.372984	1.56663	1.42282
IPI00480028.2	ABI1 Putative uncharacterized protein ABI1	ABI1	2.9436	0.229696	1.55758	2.1222
IPI00953461.1	LARP4B La-related protein 4B	LARP4B	2.93167	0.206395	1.55172	2.27652
IPI00022228.2	HDLBP Vigilin	HDLBP	2.93019	0.566795	1.55099	0.8191
IPI00010201.4	PSMD8 proteasome 26S non-ATPase subunit 8	PSMD8	2.91973	0.223114	1.54584	2.16415
IPI00010746.1	PTDSS1 Phosphatidylserine synthase 1	PTDSS1	2.91973	0.223114	1.54584	2.16415
IPI00009822.1	SRP54 Signal recognition particle 54 kDa protein	SRP54	2.91438	0.568047	1.54319	0.815917
IPI00642271.2	SLC35B2 Isoform 1 of Adenosine 3'-phospho 5'-phosphosulfate transporter 1	SLC35B2	2.89587	0.345865	1.534	1.53172
IPI00873472.1	SEC24A Isoform 1 of Protein transport protein Sec24A	SEC24A	2.87735	0.135645	1.52474	2.88209
IPI00100748.4	HSPBP1 cDNA FLJ55382, highly similar to Hsp70-binding protein 1	HSPBP1	2.86475	0.319023	1.51841	1.64827
IPI00910694.1	NSUN5 NOL1/NOP2/Sun domain family, member 5 isoform 3	NSUN5	2.85348	0.226263	1.51272	2.14393
IPI00010404.1	SF3B5 Splicing factor 3B subunit 5	SF3B5	2.82962	0.40324	1.50061	1.31029
IPI00761160.1	CAST Isoform 6 of Calpastatin	CAST	2.82459	0.178393	1.49804	2.48687
IPI00419869.1	COX15 Isoform 1 of Cytochrome c oxidase assembly protein COX15 homolog	COX15	2.80935	0.444616	1.49024	1.16937
IPI00009755.3	METTL3 Isoform 1 of N6-adenosine-methyltransferase 70 kDa subunit	METTL3	2.80471	0.44109	1.48785	1.18086
IPI00007611.1	ATP5O ATP synthase subunit O, mitochondrial	ATP5O	2.80086	0.198517	1.48587	2.33267
IPI00924769.1	WBSCR22 Putative uncharacterized protein WBSCR22	WBSCR22	2.78294	0.37698	1.47661	1.40744
IPI00332525.6	MRPL42 mitochondrial ribosomal protein L42 isoform b	MRPL42	2.76872	0.336558	1.46922	1.57107
IPI00025329.1	RPL19 60S ribosomal protein L19	RPL19	2.76615	0.278929	1.46788	1.84203
IPI00418313.3	ILF3 interleukin enhancer binding factor 3 isoform d	ILF3	2.76071	0.335966	1.46504	1.57361
IPI00890779.1	DYSF Isoform 13 of Dysferlin	DYSF	2.75232	0.221843	1.46065	2.17239
IPI00031517.1	MCM6 DNA replication licensing factor MCM6	MCM6	2.74935	0.0787685	1.45909	3.66624
IPI00215790.6	RPL38 60S ribosomal protein L38	RPL38	2.74843	0.422832	1.45861	1.24184
IPI00183118.5	MARK3 Isoform 1 of MAP/microtubule affinity-regulating kinase 3	MARK3	2.71669	0.569239	1.44185	0.812893
IPI00010810.1	ETFA Electron transfer flavoprotein subunit alpha, mitochondrial	ETFA	2.71585	0.147246	1.4414	2.7637
IPI00419531.2	CPSF2 Cleavage and polyadenylation specificity factor subunit 2	CPSF2	2.70894	0.235879	1.43773	2.08388
IPI00789551.1	MATR3 Putative uncharacterized protein MATR3	MATR3	2.68996	0.331722	1.42759	1.59196
IPI00305068.5	PRPF6 Pre-mRNA-processing factor 6	PRPF6	2.68824	0.105829	1.42666	3.24019
IPI00464952.2	SFRS11 Splicing factor, arginine/serine-rich 11	SFRS11	2.68029	0.349994	1.42239	1.5146
IPI00297579.4	CBX3 Chromobox protein homolog 3	CBX3	2.67152	0.289717	1.41766	1.78728
IPI00004951.3	C10orf84 Uncharacterized protein C10orf84	C10orf84	2.66667	0.0329629	1.41504	4.92301
IPI00031570.1	C1orf57 Nucleoside-triphosphatase C1orf57	C1orf57	2.66667	0.136262	1.41504	2.87555
IPI00299387.3	C3orf1 Transmembrane protein C3orf1	C3orf1	2.66667	0.0385276	1.41504	4.69796
IPI00925803.1	C3orf31 cDNA FLJ60579	C3orf31	2.66667	0.116345	1.41504	3.10352
IPI00032851.1	COPZ1 Coatomer subunit zeta-1	COPZ1	2.66667	0.285766	1.41504	1.80709
IPI00939657.1	DNAJB12 DnaJ homolog subfamily B member 12	DNAJB12	2.66667	0.144741	1.41504	2.78846
IPI00006713.1	DNAJC3 DnaJ homolog subfamily C member 3	DNAJC3	2.66667	0.136262	1.41504	2.87555
IPI00217686.3	FTSJ3 Putative rRNA methyltransferase 3	FTSJ3	2.66667	0.0927042	1.41504	3.43122
IPI00016763.3	GTPBP6 Putative GTP-binding protein 6	GTPBP6	2.66667	0.194315	1.41504	2.36353
IPI00009070.1	HBS1L Isoform 1 of HBS1-like protein	HBS1L	2.66667	0.0955998	1.41504	3.38685
IPI00043242.2	KCTD7 Isoform 1 of BTB/POZ domain-containing protein KCTD7	KCTD7	2.66667	0.199444	1.41504	2.32594
IPI00002214.1	KPNA2 Importin subunit alpha-2	KPNA2	2.66667	0.373901	1.41504	1.41927
IPI00300094.6	LSG1 Large subunit GTPase 1 homolog	LSG1	2.66667	0.285766	1.41504	1.80709
IPI00012149.1	MPHOSPH10 U3 small nucleolar ribonucleoprotein protein MPP10	MPHOSPH10	2.66667	0.199038	1.41504	2.32888
IPI00514506.3	MRPL24 39S ribosomal protein L24, mitochondrial	MRPL24	2.66667	0.116345	1.41504	3.10352
IPI00084571.4	MRPL39 Isoform 2 of 39S ribosomal protein L39, mitochondrial	MRPL39	2.66667	0.148924	1.41504	2.74735
IPI00101258.1	MRPS24 28S ribosomal protein S24, mitochondrial	MRPS24	2.66667	0.199444	1.41504	2.32594
IPI00607732.1	NCLN Isoform 2 of Nicalin	NCLN	2.66667	0.373901	1.41504	1.41927
IPI00145593.7	NOM1 Nucleolar MIF4G domain-containing protein 1	NOM1	2.66667	0.0955998	1.41504	3.38685
IPI00251989.2	POLR1E Isoform 1 of DNA-directed RNA polymerase I subunit RPA49	POLR1E	2.66667	0.132832	1.41504	2.91233
IPI00396630.3	PRKACA Isoform 1 of cAMP-dependent protein kinase catalytic subunit alpha	PRKACA	2.66667	0.136262	1.41504	2.87555
IPI00478787.3	RAB18 RAB18, member RAS oncogene family	RAB18	2.66667	0.373901	1.41504	1.41927
IPI00386141.1	RBM23 Isoform 1 of Probable RNA-binding protein 23	RBM23	2.66667	0.136262	1.41504	2.87555
IPI00856115.1	REPIN1 replication initiator 1 isoform 3	REPIN1	2.66667	0.187948	1.41504	2.41159
IPI00010653.6	REXO4 Isoform 1 of RNA exonuclease 4	REXO4	2.66667	0.373901	1.41504	1.41927
IPI00294911.1	SDHB Succinate dehydrogenase [ubiquinone] iron-sulfur subunit, mitochondrial	SDHB	2.66667	0.0927042	1.41504	3.43122
IPI00216046.3	SMARCA1 SWI/SNF related, matrix associated, actin dependent regulator of chromatin, subfamily a, member 1, isoform CRA_d	SMARCA1	2.66667	0.0927042	1.41504	3.43122
IPI00031064.1	TMEM126A Transmembrane protein 126A	TMEM126A	2.66667	0.199444	1.41504	2.32594
IPI00939667.1	TPP1 Isoform 1 of Tripeptidyl-peptidase 1	TPP1	2.66667	0.116345	1.41504	3.10352
IPI00106567.2	WDR33 WD repeat-containing protein 33	WDR33	2.66667	0.215773	1.41504	2.21241
IPI00019520.2	ZNF192 Zinc finger protein 192	ZNF192	2.66667	0.116345	1.41504	3.10352
IPI00925656.1	ZNF713;MRPS17 28S ribosomal protein S17, mitochondrial precursor	ZNF713;MRPS17	2.66667	0.373901	1.41504	1.41927
IPI00056880.7	ZNF787 Zinc finger protein 787	ZNF787	2.66667	0.199444	1.41504	2.32594
IPI00646556.1	NDUFV2 28 kDa protein	NDUFV2	2.661	0.350858	1.41197	1.51104
IPI00073779.1	MRPS35 Isoform 1 of 28S ribosomal protein S35, mitochondrial	MRPS35	2.65393	0.0572895	1.40813	4.12559
IPI00470528.5	RPL15 60S ribosomal protein L15	RPL15	2.61482	0.184894	1.38671	2.43523
IPI00013174.2	RBM14 Isoform 1 of RNA-binding protein 14	RBM14	2.57179	0.230608	1.36278	2.11649
IPI00607584.1	MYBBP1A Isoform 2 of Myb-binding protein 1A	MYBBP1A	2.5634	0.187946	1.35806	2.41161
IPI00294834.6	ASPH Aspartyl/asparaginyl beta-hydroxylase	ASPH	2.54233	0.193316	1.34615	2.37096
IPI00328319.8	RBBP4 Histone-binding protein RBBP4	RBBP4	2.53863	0.470426	1.34405	1.08796
IPI00215780.5	RPS19 40S ribosomal protein S19	RPS19	2.53491	0.130465	1.34193	2.93827
IPI00215890.3	ZNF22 Zinc finger protein 22	ZNF22	2.52412	0.507752	1.33578	0.977803
IPI00062037.1	DYNLL2 Dynein light chain 2, cytoplasmic	DYNLL2	2.51251	0.442548	1.32913	1.17609
IPI00156689.3	VAT1 Synaptic vesicle membrane protein VAT-1 homolog	VAT1	2.5044	0.219851	1.32447	2.1854
IPI00923566.1	CDK12 Cdc2-related kinase, arginine/serine-rich isoform 2	CDK12	2.50025	0.420308	1.32207	1.25048
IPI00032872.3	MRPS16 28S ribosomal protein S16, mitochondrial	MRPS16	2.50025	0.420308	1.32207	1.25048
IPI00031608.4	SPATA5L1 Isoform 1 of Spermatogenesis-associated protein 5-like protein 1	SPATA5L1	2.50025	0.420308	1.32207	1.25048
IPI00023234.3	UBA2 SUMO-activating enzyme subunit 2	UBA2	2.50025	0.420308	1.32207	1.25048
IPI00412741.1	SFXN4 Isoform 1 of Sideroflexin-4	SFXN4	2.47639	0.417895	1.30824	1.25879
IPI00020539.1	PGPEP1 Pyroglutamyl-peptidase 1	PGPEP1	2.47639	0.417895	1.30824	1.25879
IPI00303292.1	KPNA1 Importin subunit alpha-1	KPNA1	2.46486	0.130105	1.30151	2.94226
IPI00657888.1	GMPPA Isoform 2 of Mannose-1-phosphate guanyltransferase alpha	GMPPA	2.45955	0.20899	1.29839	2.25849
IPI00005030.5	SH3BP4 Isoform 1 of SH3 domain-binding protein 4	SH3BP4	2.45252	0.510108	1.29427	0.971126
IPI00169342.3	RBM47 Isoform 1 of RNA-binding protein 47	RBM47	2.45073	0.122743	1.29321	3.02629
IPI00031812.3	YBX1 Nuclease-sensitive element-binding protein 1	YBX1	2.44031	0.1548	1.28706	2.69152
IPI00154975.3	DNAJC9 DnaJ homolog subfamily C member 9	DNAJC9	2.43893	0.245427	1.28625	2.02664
IPI00021417.3	SART1 U4/U6.U5 tri-snRNP-associated protein 1	SART1	2.43611	0.132704	1.28458	2.91371
IPI00016074.1	MPHOSPH6 M-phase phosphoprotein 6	MPHOSPH6	2.434	0.277923	1.28333	1.84724
IPI00221012.7	USP9X ubiquitin specific protease 9, X-linked isoform 3	USP9X	2.434	0.277923	1.28333	1.84724
IPI00007089.1	NSA2 Ribosome biogenesis protein NSA2 homolog	NSA2	2.4311	0.0575539	1.28161	4.11894
IPI00643259.1	ARHGEF2 Rho/rac guanine nucleotide exchange factor (GEF) 2	ARHGEF2	2.42865	0.615379	1.28016	0.700452
IPI00556528.2	PPP2R5E Serine/threonine-protein phosphatase 2A 56 kDa regulatory subunit epsilon isoform	PPP2R5E	2.42865	0.615379	1.28016	0.700452
IPI00011217.3	NDUFS4 NADH dehydrogenase [ubiquinone] iron-sulfur protein 4, mitochondrial	NDUFS4	2.41014	0.371362	1.26912	1.4291
IPI00174190.3	PTPMT1 Isoform 1 of Protein-tyrosine phosphatase mitochondrial 1	PTPMT1	2.41014	0.371362	1.26912	1.4291
IPI00420014.2	SNRNP200 Isoform 1 of U5 small nuclear ribonucleoprotein 200 kDa helicase	SNRNP200	2.40781	0.196077	1.26772	2.35051
IPI00874047.1	MRPS36 Putative uncharacterized protein MRPS36	MRPS36	2.40686	0.25108	1.26715	1.99378
IPI00005978.8	SFRS2 Splicing factor, arginine/serine-rich 2	SFRS2	2.40201	0.235363	1.26424	2.08704
IPI00031397.3	ACSL3 Long-chain-fatty-acid--CoA ligase 3	ACSL3	2.39691	0.114156	1.26117	3.13093
IPI00657706.1	MBOAT7 Isoform 1 of Lysophospholipid acyltransferase 7	MBOAT7	2.38422	0.251454	1.25352	1.99163
IPI00010204.1	SFRS3 Splicing factor, arginine/serine-rich 3	SFRS3	2.36999	0.140642	1.24488	2.8299
IPI00470649.3	NCLN Isoform 1 of Nicalin	NCLN	2.36599	0.358999	1.24245	1.47795
IPI00013917.3	RPS12 40S ribosomal protein S12	RPS12	2.36363	0.222833	1.241	2.16596
IPI00430472.2	ASCC3 Activating signal cointegrator 1 complex subunit 3	ASCC3	2.36265	0.524028	1.24041	0.932285
IPI00556155.2	IGFBP3 insulin-like growth factor binding protein 3 isoform a precursor	IGFBP3	2.34389	0.452878	1.2289	1.1428
IPI00021290.5	ACLY ATP-citrate synthase	ACLY	2.33333	0.373901	1.22239	1.41927
IPI00002551.4	ANAPC4 Isoform 1 of Anaphase-promoting complex subunit 4	ANAPC4	2.33333	0.272921	1.22239	1.87344
IPI00880117.1	APOBEC3B Apolipoprotein B mRNA editing enzyme, catalytic polypeptide-like 3B	APOBEC3B	2.33333	0.0601075	1.22239	4.05631
IPI00083708.3	BAT2L2 Isoform 7 of Protein BAT2-like 2	BAT2L2	2.33333	0.129873	1.22239	2.94483
IPI00550986.4	C12orf11 Cell cycle regulator Mat89Bb homolog	C12orf11	2.33333	0.0601075	1.22239	4.05631
IPI00022225.3	C19orf29 Isoform 2 of Uncharacterized protein C19orf29	C19orf29	2.33333	0.284587	1.22239	1.81306
IPI00334914.2	C1orf25 Isoform 1 of TRM1-like protein	C1orf25	2.33333	0.121746	1.22239	3.03806
IPI00027898.3	C21orf70 Isoform A of Uncharacterized protein C21orf70	C21orf70	2.33333	0.126995	1.22239	2.97716
IPI00166873.3	C9orf23 Alba-like protein C9orf23	C9orf23	2.33333	0.18922	1.22239	2.40186
IPI00642256.2	CAPZB Isoform 2 of F-actin-capping protein subunit beta	CAPZB	2.33333	0.373901	1.22239	1.41927
IPI00302281.1	DDX56 Probable ATP-dependent RNA helicase DDX56	DDX56	2.33333	0.17796	1.22239	2.49038
IPI00789805.3	DIAPH3 Isoform 3 of Protein diaphanous homolog 3	DIAPH3	2.33333	0.17796	1.22239	2.49038
IPI00924778.1	ECT2 Epithelial cell transforming sequence 2 oncogene protein splice variant b	ECT2	2.33333	0.373901	1.22239	1.41927
IPI00873680.2	EIF4E eukaryotic translation initiation factor 4E isoform 3	EIF4E	2.33333	0.121746	1.22239	3.03806
IPI00254338.2	FAM134C Protein FAM134C	FAM134C	2.33333	0.121746	1.22239	3.03806
IPI00304527.4	FAM83B Protein FAM83B	FAM83B	2.33333	0.17796	1.22239	2.49038
IPI00746455.1	FARP1 Isoform 2 of FERM, RhoGEF and pleckstrin domain-containing protein 1	FARP1	2.33333	0.121746	1.22239	3.03806
IPI00412410.1	GAS6 Isoform 1 of Growth arrest-specific protein 6	GAS6	2.33333	0.200025	1.22239	2.32174
IPI00015808.3	GNL2 Nucleolar GTP-binding protein 2	GNL2	2.33333	0.126995	1.22239	2.97716
IPI00031768.1	HOOK3 Protein Hook homolog 3	HOOK3	2.33333	0.0701693	1.22239	3.83302
IPI00384202.3	JMJD1C Isoform 1 of Probable JmjC domain-containing histone demethylation protein 2C	JMJD1C	2.33333	0.18922	1.22239	2.40186
IPI00760962.1	KANK2 Isoform 2 of KN motif and ankyrin repeat domain-containing protein 2	KANK2	2.33333	0.0709644	1.22239	3.81676
IPI00384274.1	LSMD1 Isoform 2 of LSM domain-containing protein 1	LSMD1	2.33333	0.126995	1.22239	2.97716
IPI00018349.5	MCM4 DNA replication licensing factor MCM4	MCM4	2.33333	0.373901	1.22239	1.41927
IPI00013677.1	MED21 Mediator of RNA polymerase II transcription subunit 21	MED21	2.33333	0.121746	1.22239	3.03806
IPI00174976.5	MPP5 Isoform 1 of MAGUK p55 subfamily member 5	MPP5	2.33333	0.0603799	1.22239	4.04979
IPI00853201.1	MRPL23 Putative uncharacterized protein MRPL23	MRPL23	2.33333	0.373901	1.22239	1.41927
IPI00795627.2	MRPL3 cDNA FLJ51883, highly similar to Mitochondrial 39S ribosomal protein L3	MRPL3	2.33333	0.0601075	1.22239	4.05631
IPI00001007.1	MSI1 RNA-binding protein Musashi homolog 1	MSI1	2.33333	0.121746	1.22239	3.03806
IPI00180764.3	MYST2 Histone acetyltransferase MYST2	MYST2	2.33333	0.17796	1.22239	2.49038
IPI00894154.1	NDUFA10 45 kDa protein	NDUFA10	2.33333	0.373901	1.22239	1.41927
IPI00946421.1	NDUFA13 NADH dehydrogenase [ubiquinone] 1 alpha subcomplex subunit 13	NDUFA13	2.33333	0.373901	1.22239	1.41927
IPI00107752.3	OPA1 Isoform 2 of Dynamin-like 120 kDa protein, mitochondrial	OPA1	2.33333	0.373901	1.22239	1.41927
IPI00456262.1	PACS1 Isoform 2 of Phosphofurin acidic cluster sorting protein 1	PACS1	2.33333	0.0603799	1.22239	4.04979
IPI00550638.2	POLR1E Isoform 2 of DNA-directed RNA polymerase I subunit RPA49	POLR1E	2.33333	0.373901	1.22239	1.41927
IPI00465211.1	PPP3R1;WDR92 HZGJ	PPP3R1;WDR92	2.33333	0.0208215	1.22239	5.58578
IPI00220340.4	PRKAG3 Isoform 1 of 5'-AMP-activated protein kinase subunit gamma-3	PRKAG3	2.33333	0.373901	1.22239	1.41927
IPI00645975.1	RBBP5 Isoform 2 of Retinoblastoma-binding protein 5	RBBP5	2.33333	0.373901	1.22239	1.41927
IPI00258168.9	RBM9 Isoform 8 of RNA-binding protein 9	RBM9	2.33333	0.000596735	1.22239	10.7106
IPI00396329.1	RPF2 Ribosome production factor 2 homolog	RPF2	2.33333	0.284587	1.22239	1.81306
IPI00064765.3	RPL10L 60S ribosomal protein L10-like	RPL10L	2.33333	0.373901	1.22239	1.41927
IPI00014253.4	RRS1 Ribosome biogenesis regulatory protein homolog	RRS1	2.33333	0.28108	1.22239	1.83095
IPI00940113.1	STAG3L3;STAG3L1;STAG3L2 cDNA, FLJ93510, highly similar to Homo sapiens JTV1 gene (JTV1), mRNA	STAG3L3;STAG3L1;STAG3L2	2.33333	0.373901	1.22239	1.41927
IPI00015924.1	TFIP11 Isoform 1 of Tuftelin-interacting protein 11	TFIP11	2.33333	0.126995	1.22239	2.97716
IPI00953043.1	TOP2A DNA topoisomerase 2	TOP2A	2.33333	0.121746	1.22239	3.03806
IPI00045472.1	WDR24 Isoform 1 of WD repeat-containing protein 24	WDR24	2.33333	0.0601075	1.22239	4.05631
IPI00016671.1	ZNF446 Zinc finger protein 446	ZNF446	2.33333	0.17796	1.22239	2.49038
IPI00216587.9	RPS8 40S ribosomal protein S8	RPS8	2.33239	0.350579	1.22181	1.51219
IPI00384265.5	FAM120A Isoform F of Constitutive coactivator of PPAR-gamma-like protein 1	FAM120A	2.31439	0.341738	1.21063	1.54904
IPI00015838.3	LYAR Cell growth-regulating nucleolar protein	LYAR	2.31323	0.0898687	1.20991	3.47604
IPI00013296.3	RPS18;RPS18P9 40S ribosomal protein S18	RPS18;RPS18P9	2.30155	0.129249	1.2026	2.95177
IPI00006725.2	DDX23 Probable ATP-dependent RNA helicase DDX23	DDX23	2.28299	0.53058	1.19092	0.914358
IPI00302850.4	SNRPD1 Small nuclear ribonucleoprotein Sm D1	SNRPD1	2.27561	0.307346	1.18625	1.70206
IPI00005264.1	PKP2 Isoform 2 of Plakophilin-2	PKP2	2.26398	0.184074	1.17886	2.44164
IPI00025341.2	BDH1 D-beta-hydroxybutyrate dehydrogenase, mitochondrial	BDH1	2.26091	0.12882	1.1769	2.95657
IPI00018352.1	UCHL1 Ubiquitin carboxyl-terminal hydrolase isozyme L1	UCHL1	2.25941	0.581057	1.17595	0.783249
IPI00554789.1	MTCH1 CGI-64 protein	MTCH1	2.24546	0.460268	1.16701	1.11946
IPI00005179.1	POLR1C Isoform 1 of DNA-directed RNA polymerases I and III subunit RPAC1	POLR1C	2.24229	0.529722	1.16497	0.916694
IPI00306369.3	NSUN2 tRNA (cytosine-5-)-methyltransferase NSUN2	NSUN2	2.2146	0.102677	1.14704	3.28382
IPI00550021.4	RPL3 60S ribosomal protein L3	RPL3	2.20436	0.062284	1.14036	4.00499
IPI00871240.2	RBM16 cDNA FLJ56906, highly similar to RNA-binding protein 16	RBM16	2.19435	0.646377	1.13379	0.629552
IPI00026271.5	RPS14 40S ribosomal protein S14	RPS14	2.19282	0.0814947	1.13279	3.61715
IPI00005537.3	MRPL12 cDNA FLJ60124, highly similar to Mitochondrial dicarboxylate carrier	MRPL12	2.1897	0.121031	1.13074	3.04655
IPI00298788.4	ILF3 Isoform 1 of Interleukin enhancer-binding factor 3	ILF3	2.17728	0.470577	1.12253	1.0875
IPI00939442.1	HSPA1L Heat shock 70 kDa protein 1-like	HSPA1L	2.17038	0.50846	1.11795	0.975794
IPI00289601.10	HDAC2 Isoform 2 of Histone deacetylase 2	HDAC2	2.14907	0.305303	1.10371	1.71169
IPI00883857.2	HNRNPU Isoform Long of Heterogeneous nuclear ribonucleoprotein U	HNRNPU	2.14546	0.160581	1.10129	2.63863
IPI00218268.4	SIGMAR1 Isoform 1 of Sigma 1-type opioid receptor	SIGMAR1	2.13525	0.39957	1.09441	1.32348
IPI00939871.1	POLR2J3 19 kDa protein	POLR2J3	2.13427	0.169743	1.09374	2.55857
IPI00024933.3	RPL12 Isoform 1 of 60S ribosomal protein L12	RPL12	2.13144	0.414461	1.09183	1.27069
IPI00456363.1	ATXN2L Isoform 3 of Ataxin-2-like protein	ATXN2L	2.11562	0.189825	1.08108	2.39726
IPI00013774.1	HDAC1 Histone deacetylase 1	HDAC1	2.11154	0.185039	1.0783	2.4341
IPI00217468.3	HIST1H1B Histone H1.5	HIST1H1B	2.10581	0.233463	1.07438	2.09874
IPI00152890.1	NOL6 Isoform 1 of Nucleolar protein 6	NOL6	2.10358	0.402345	1.07284	1.3135
IPI00909773.1	UBE2L3 Ubiquitin carrier protein	UBE2L3	2.09717	0.399054	1.06844	1.32534
IPI00005490.1	GOLPH3 Golgi phosphoprotein 3	GOLPH3	2.09717	0.399054	1.06844	1.32534
IPI00016610.2	PCBP1 Poly(rC)-binding protein 1	PCBP1	2.09501	0.0778222	1.06695	3.68367
IPI00412579.6	RPL10A 60S ribosomal protein L10a	RPL10A	2.08473	0.404731	1.05986	1.30497
IPI00296099.6	THBS1 Thrombospondin-1	THBS1	2.08429	0.0928685	1.05956	3.42867
IPI00867509.1	CORO1C Coronin-1C_i3 protein	CORO1C	2.07293	0.309012	1.05167	1.69426
IPI00012382.3	SNRPA U1 small nuclear ribonucleoprotein A	SNRPA	2.06985	0.380939	1.04953	1.39237
IPI00024167.1	ESF1 ESF1 homolog	ESF1	2.06824	0.499622	1.04841	1.00109
IPI00219675.1	RAC1 Isoform B of Ras-related C3 botulinum toxin substrate 1	RAC1	2.06824	0.499622	1.04841	1.00109
IPI00440703.1	GSTK1 glutathione S-transferase kappa 1 isoform b	GSTK1	2.06824	0.499622	1.04841	1.00109
IPI00300562.2	RAB3B Ras-related protein Rab-3B	RAB3B	2.06509	0.394264	1.04621	1.34277
IPI00791156.1	KRT13 31 kDa protein	KRT13	2.04426	0.399594	1.03158	1.32339
IPI00028888.1	HNRNPD Isoform 1 of Heterogeneous nuclear ribonucleoprotein D0	HNRNPD	2.0408	0.19326	1.02913	2.37139
IPI00102660.1	C10orf2 Isoform 1 of Twinkle protein, mitochondrial	C10orf2	2.03839	0.67116	1.02743	0.57527
IPI00784224.1	ZFR Zinc finger RNA binding protein	ZFR	2.03751	0.403748	1.02681	1.30847
IPI00004839.1	CRKL Crk-like protein	CRKL	2.02107	0.566864	1.01512	0.818924
IPI00012788.1	CD3EAP Isoform 2 of DNA-directed RNA polymerase I subunit RPA34	CD3EAP	2.01536	0.238453	1.01104	2.06822
IPI00293434.2	SRP14 Signal recognition particle 14 kDa protein	SRP14	2.00713	0.368333	1.00513	1.44092
IPI00023122.1	PDLIM7 Isoform 1 of PDZ and LIM domain protein 7	PDLIM7	2.00426	0.176566	1.00307	2.50172
IPI00143753.6	SR140 Isoform 1 of U2-associated protein SR140	SR140	2.00422	0.422617	1.00304	1.24258
IPI00394758.1	ALDH3A2 Isoform 2 of Fatty aldehyde dehydrogenase	ALDH3A2	2	0.116345	1	3.10352
IPI00298940.3	AURKA Serine/threonine-protein kinase 6	AURKA	2	0.25591	1	1.96629
IPI00064848.2	B3GALT6 Beta-1,3-galactosyltransferase 6	B3GALT6	2	0.269081	1	1.89389
IPI00877648.1	BBX Putative uncharacterized protein BBX	BBX	2	0.144279	1	2.79306
IPI00329373.3	C19orf70 Protein QIL1	C19orf70	2	0.273352	1	1.87117
IPI00291751.6	C2orf47 Uncharacterized protein C2orf47, mitochondrial	C2orf47	2	0.116345	1	3.10352
IPI00249529.4	CEP78 Isoform 2 of Centrosomal protein of 78 kDa	CEP78	2	0.153268	1	2.70587
IPI00465222.2	CHD3;LOC732272 chromodomain helicase DNA binding protein 3 isoform 3	CHD3;LOC732272	2	0.116345	1	3.10352
IPI00063404.8	CPSF3L Isoform 1 of Integrator complex subunit 11	CPSF3L	2	0.116944	1	3.09611
IPI00848174.1	CSNK1E cDNA FLJ34950 fis, clone NT2RP7017284, highly similar to Casein kinase I isoform epsilon	CSNK1E	2	0.116345	1	3.10352
IPI00019918.5	DDX19A ATP-dependent RNA helicase DDX19A	DDX19A	2	0.163512	1	2.61253
IPI00020050.5	DDX28 Probable ATP-dependent RNA helicase DDX28	DDX28	2	0.25591	1	1.96629
IPI00873935.1	DKC1 Putative uncharacterized protein DKC1	DKC1	2	0.373901	1	1.41927
IPI00640276.1	EFHA1 EF-hand domain-containing family member A1 MICU2	MICU2	2	0.153268	1	2.70587
IPI00165477.6	ELP3 Isoform 1 of Elongator complex protein 3	ELP3	2	0.119725	1	3.0622
IPI00019427.4	EXOC1 Isoform 1 of Exocyst complex component 1	EXOC1	2	0.163512	1	2.61253
IPI00004563.5	FAM105A Protein FAM105A	FAM105A	2	0.163512	1	2.61253
IPI00146077.4	FAM190B Isoform 1 of Protein FAM190B	FAM190B	2	0.373901	1	1.41927
IPI00166657.3	FBXW8 Isoform 1 of F-box/WD repeat-containing protein 8	FBXW8	2	0.25591	1	1.96629
IPI00739940.4	FRYL Isoform 1 of Protein furry homolog-like	FRYL	2	0.153268	1	2.70587
IPI00167638.4	GTPBP10 Isoform 1 of GTP-binding protein 10	GTPBP10	2	0.25591	1	1.96629
IPI00217965.1	HDAC3 Isoform 2 of Histone deacetylase 3	HDAC3	2	0.116345	1	3.10352
IPI00472943.1	HLA-B HLA class I histocompatibility antigen, B-73 alpha chain	HLA-B	2	0.373901	1	1.41927
IPI00940896.1	HLA-C cDNA FLJ54183, highly similar to HLA class I histocompatibility antigen, Cw-7 alpha chain	HLA-C	2	0.373901	1	1.41927
IPI00339381.3	HLTF Isoform 1 of Helicase-like transcription factor	HLTF	2	0.168345	1	2.57051
IPI00930072.1	IGHG2 Putative uncharacterized protein DKFZp686E23209	IGHG2	2	0.373901	1	1.41927
IPI00385495.5	LMF2 Isoform 1 of Lipase maturation factor 2	LMF2	2	0.116345	1	3.10352
IPI00294839.6	LOXL2;ENTPD4 Lysyl oxidase homolog 2	LOXL2;ENTPD4	2	0.0351502	1	4.83032
IPI00009542.1	MAGED2 Isoform 1 of Melanoma-associated antigen D2	MAGED2	2	0.119725	1	3.0622
IPI00008483.1	MAOA Amine oxidase [flavin-containing] A	MAOA	2	0.163512	1	2.61253
IPI00011421.1	MLLT11 Protein AF1q	MLLT11	2	0.153268	1	2.70587
IPI00513805.3	MRPS18A Mitochondrial ribosomal protein S18A	MRPS18A	2	0.116944	1	3.09611
IPI00006970.2	MRPS2 Mitochondrial 28S ribosomal protein S2	MRPS2	2	0.119725	1	3.0622
IPI00152658.1	NEK7 Serine/threonine-protein kinase Nek7	NEK7	2	0.373901	1	1.41927
IPI00240812.6	PDS5B 165 kDa protein	PDS5B	2	0.153268	1	2.70587
IPI00876858.1	PHC2 cDNA FLJ75506, highly similar to Homo sapiens polyhomeotic-like 2 (Drosophila) (PHC2), transcript variant 1, mRNA	PHC2	2	0.163512	1	2.61253
IPI00216470.1	PIP4K2B Isoform 1 of Phosphatidylinositol-5-phosphate 4-kinase type-2 beta	PIP4K2B	2	0.25591	1	1.96629
IPI00005861.1	PRPF3 Isoform 1 of U4/U6 small nuclear ribonucleoprotein Prp3	PRPF3	2	0.116345	1	3.10352
IPI00409601.1	RALGAPB Isoform 1 of Ral GTPase-activating protein subunit beta	RALGAPB	2	0.119725	1	3.0622
IPI00478230.2	RBBP5 cDNA FLJ59722, highly similar to Retinoblastoma-binding protein 5	RBBP5	2	0.118035	1	3.08271
IPI00216750.1	RBM45 Isoform 1 of RNA-binding protein 45	RBM45	2	0.116345	1	3.10352
IPI00219160.3	RPL34 60S ribosomal protein L34	RPL34	2	0.173808	1	2.52443
IPI00182289.6	RPS29 40S ribosomal protein S29	RPS29	2	0.118035	1	3.08271
IPI00007004.4	RRP15 RRP15-like protein	RRP15	2	0.132518	1	2.91574
IPI00012340.1	SFRS9 Splicing factor, arginine/serine-rich 9	SFRS9	2	0.144279	1	2.79306
IPI00944951.1	TAF6 79 kDa protein	TAF6	2	0.269081	1	1.89389
IPI00022831.1	TBP TATA-box-binding protein	TBP	2	0.265105	1	1.91536
IPI00301561.1	TRIP6 Thyroid receptor-interacting protein 6	TRIP6	2	0.373901	1	1.41927
IPI00418316.6	ZMYND8 cDNA FLJ55380, highly similar to Protein kinase C-binding protein 1	ZMYND8	2	0.119725	1	3.0622
IPI00014198.2	EXOSC7 Exosome complex exonuclease RRP42	EXOSC7	1.99704	0.0972221	0.997861	3.36257
IPI00848226.1	GNB2L1 Guanine nucleotide-binding protein subunit beta-2-like 1	GNB2L1	1.99273	0.0879244	0.994743	3.50759
IPI00917181.1	HNRNPH2;RPL36A Ribosomal protein L36a	HNRNPH2;RPL36A	1.99272	0.196514	0.994741	2.34729
IPI00005711.4	HDAC6 cDNA FLJ56474, highly similar to Histone deacetylase 6	HDAC6	1.99066	0.521469	0.993244	0.939347
IPI00745125.2	SOAT1 Sterol O-acyltransferase 1	SOAT1	1.99066	0.521469	0.993244	0.939347
IPI00157734.2	EXOC3 Isoform 1 of Exocyst complex component 3	EXOC3	1.98714	0.512783	0.990694	0.963578
IPI00413108.4	RPSA;RPSAP15 33 kDa protein	RPSA;RPSAP15	1.98693	0.169906	0.990538	2.55719
IPI00172594.3	MRPL28 39S ribosomal protein L28, mitochondrial	MRPL28	1.98447	0.657636	0.988755	0.604639
IPI00021728.3	EIF2S2 Eukaryotic translation initiation factor 2 subunit 2	EIF2S2	1.96835	0.337659	0.976989	1.56636
IPI00030363.1	ACAT1 Acetyl-CoA acetyltransferase, mitochondrial	ACAT1	1.96679	0.583894	0.975843	0.776222
IPI00219385.3	NDUFB6 NADH dehydrogenase [ubiquinone] 1 beta subcomplex subunit 6	NDUFB6	1.96679	0.583894	0.975843	0.776222
IPI00031627.4	POLR2A DNA-directed RNA polymerase II subunit RPB1	POLR2A	1.96679	0.583894	0.975843	0.776222
IPI00217606.7	DDX60 Probable ATP-dependent RNA helicase DDX60	DDX60	1.96679	0.583894	0.975843	0.776222
IPI00328753.1	KTN1 Isoform 1 of Kinectin	KTN1	1.96679	0.583894	0.975843	0.776222
IPI00396058.2	NCAPG2 Isoform 2 of Condensin-2 complex subunit G2	NCAPG2	1.96679	0.583894	0.975843	0.776222
IPI00796864.1	DPM1 Dolichyl-phosphate mannosyltransferase polypeptide 1, catalytic subunit	DPM1	1.95202	0.440613	0.964965	1.18241
IPI00007694.5	PPME1 Isoform 1 of Protein phosphatase methylesterase 1	PPME1	1.94827	0.453793	0.962196	1.13989
IPI00844050.1	UQCC Isoform 1 of Ubiquinol-cytochrome c reductase complex chaperone CBP3 homolog	UQCC	1.94426	0.16873	0.959221	2.56721
IPI00021129.5	AP3B1 Isoform 1 of AP-3 complex subunit beta-1	AP3B1	1.94292	0.688337	0.958229	0.538814
IPI00656021.2	VPS53 vacuolar protein sorting 53 isoform 1	VPS53	1.94292	0.688337	0.958229	0.538814
IPI00107555.4	PFN2 Profilin	PFN2	1.93901	0.562596	0.955323	0.829829
IPI00103247.1	HNRPLL Isoform 1 of Heterogeneous nuclear ribonucleoprotein L-like	HNRPLL	1.93366	0.585642	0.951338	0.771908
IPI00955965.1	USP10 Isoform 2 of Ubiquitin carboxyl-terminal hydrolase 10	USP10	1.93329	0.504464	0.951061	0.987176
IPI00294159.3	SLC25A1 Tricarboxylate transport protein, mitochondrial	SLC25A1	1.93111	0.288194	0.949428	1.79489
IPI00064193.3	TMX3 Isoform 1 of Protein disulfide-isomerase TMX3	TMX3	1.92441	0.454528	0.944413	1.13756
IPI00873899.1	ABCF1 Isoform 1 of ATP-binding cassette sub-family F member 1	ABCF1	1.91644	0.460591	0.938426	1.11844
IPI00909772.2	AP2M1 cDNA FLJ53069, highly similar to AP-2 complex subunit mu-1	AP2M1	1.91622	0.276663	0.93826	1.8538
IPI00478300.2	LSM14A Isoform 1 of Protein LSM14 homolog A	LSM14A	1.9105	0.440629	0.93395	1.18236
IPI00103467.4	ALDH1B1 Aldehyde dehydrogenase X, mitochondrial	ALDH1B1	1.90898	0.215371	0.932802	2.21511
IPI00011253.3	RPS3 40S ribosomal protein S3	RPS3	1.90725	0.291347	0.931491	1.77919
IPI00336047.5	MYO9B Isoform Long of Myosin-IXb	MYO9B	1.90144	0.245477	0.927091	2.02634
IPI00792312.1	INTS3 Isoform 1 of Integrator complex subunit 3	INTS3	1.90054	0.611139	0.926409	0.710428
IPI00215928.4	CETN2 Centrin-2	CETN2	1.90054	0.611139	0.926409	0.710428
IPI00478410.2	ATP5C1 Isoform Liver of ATP synthase subunit gamma, mitochondrial	ATP5C1	1.89958	0.0935463	0.925678	3.41818
IPI00329512.3	SNRPB Isoform SM-B1 of Small nuclear ribonucleoprotein-associated proteins B and B'	SNRPB	1.89497	0.203307	0.922173	2.29827
IPI00031521.1	RFC3 Replication factor C subunit 3	RFC3	1.88867	0.451355	0.917369	1.14767
IPI00174442.2	FAM98A Protein FAM98A	FAM98A	1.88824	0.280863	0.917045	1.83206
IPI00884192.1	GPX4 glutathione peroxidase 4 isoform C precursor	GPX4	1.88432	0.484885	0.914046	1.04429
IPI00844014.1	C9orf114 Uncharacterized protein C9orf114	C9orf114	1.88342	0.198891	0.913355	2.32995
IPI00026570.2	COX7A2 cytochrome c oxidase subunit VIIa polypeptide 2 (liver) precursor	COX7A2	1.88202	0.457322	0.912284	1.12872
IPI00853009.1	CELF1 Isoform 4 of CUG-BP- and ETR-3-like factor 1	CELF1	1.88197	0.582565	0.912241	0.77951
IPI00646512.1	RBBP7 cDNA FLJ34592 fis, clone KIDNE2008987, highly similar to Histone-binding protein RBBP7	RBBP7	1.87645	0.546588	0.908003	0.871473
IPI00432425.1	SPTLC1 SPTLC1 protein	SPTLC1	1.8745	0.426359	0.906507	1.22986
IPI00893460.1	DPY30 Dpy-30-like protein, isoform CRA_b	DPY30	1.87293	0.413169	0.905299	1.2752
IPI00395631.3	TRAF7 Isoform 1 of E3 ubiquitin-protein ligase TRAF7	TRAF7	1.86683	0.288166	0.900592	1.79503
IPI00647217.2	SKIV2L2 Superkiller viralicidic activity 2-like 2	SKIV2L2	1.84519	0.145693	0.883767	2.779
IPI00465179.4	PFKM phosphofructokinase, muscle isoform 1	PFKM	1.84421	0.529576	0.883006	0.917091
IPI00026625.1	NUP155 Isoform 1 of Nuclear pore complex protein Nup155	NUP155	1.83536	0.347235	0.876063	1.52601
IPI00555838.1	MARK2 Isoform 1 of Serine/threonine-protein kinase MARK2	MARK2	1.82744	0.440718	0.869826	1.18207
IPI00643435.1	ATAD3A Isoform 1 of ATPase family AAA domain-containing protein 3A	ATAD3A	1.82702	0.674753	0.869495	0.567569
IPI00719040.1	C1orf77 Isoform 2 of Uncharacterized protein C1orf77	C1orf77	1.82376	0.14829	0.866917	2.75351
IPI00550451.1	PPP1CA Serine/threonine-protein phosphatase PP1-alpha catalytic subunit	PPP1CA	1.82266	0.578339	0.866047	0.790014
IPI00396279.3	CLASP1 Isoform 1 of CLIP-associating protein 1	CLASP1	1.81617	0.540362	0.860896	0.888003
IPI00294536.2	STRAP cDNA FLJ51909, highly similar to Serine-threonine kinase receptor-associatedprotein	STRAP	1.81052	0.392935	0.856401	1.34764
IPI00412607.6	RPL35 60S ribosomal protein L35	RPL35	1.80753	0.390254	0.854017	1.35751
IPI00879750.1	SNRPD3 Putative uncharacterized protein SNRPD3	SNRPD3	1.80105	0.401797	0.848841	1.31546
IPI00008529.1	RPLP2 60S acidic ribosomal protein P2	RPLP2	1.80103	0.203683	0.848819	2.2956
IPI00013871.1	RRM1 Ribonucleoside-diphosphate reductase large subunit	RRM1	1.79363	0.196827	0.842879	2.345
IPI00003968.1	NDUFA9 NADH dehydrogenase [ubiquinone] 1 alpha subcomplex subunit 9, mitochondrial	NDUFA9	1.78739	0.213308	0.837858	2.22899
IPI00456758.4	RPL27A 60S ribosomal protein L27a	RPL27A	1.78041	0.148221	0.832211	2.75418
IPI00017303.1	MSH2 DNA mismatch repair protein Msh2	MSH2	1.77357	0.575942	0.826654	0.796005
IPI00010796.1	P4HB Protein disulfide-isomerase	P4HB	1.77174	0.232674	0.825168	2.10362
IPI00719120.2	MRPL28 Mitochondrial ribosomal protein L28	MRPL28	1.76682	0.596623	0.821156	0.745109
IPI00028955.4	BOP1 Ribosome biogenesis protein BOP1	BOP1	1.7615	0.508517	0.816801	0.975631
IPI00032406.1	DNAJA2 DnaJ homolog subfamily A member 2	DNAJA2	1.75902	0.379511	0.814774	1.39779
IPI00915363.1	RPS24 ribosomal protein S24 isoform d	RPS24	1.75882	0.481596	0.814609	1.0541
IPI00843759.2	YTHDF1 Putative uncharacterized protein YTHDF1	YTHDF1	1.75407	0.272639	0.810703	1.87493
IPI00879210.1	GTF3C5 Isoform 3 of General transcription factor 3C polypeptide 5	GTF3C5	1.74637	0.576312	0.80436	0.795078
IPI00016179.1	S100A13 Protein S100-A13	S100A13	1.74155	0.219025	0.800374	2.19083
IPI00783781.1	NUP205 Nuclear pore complex protein Nup205	NUP205	1.73102	0.567803	0.79162	0.816537
IPI00872940.1	RPL30 Putative uncharacterized protein RPL30 (Fragment)	RPL30	1.72708	0.322369	0.788331	1.63322
IPI00218924.5	CHP Calcium-binding protein p22	CHP	1.72686	0.401383	0.788154	1.31695
IPI00006754.1	DCAF7 DDB1- and CUL4-associated factor 7	DCAF7	1.72262	0.548271	0.784603	0.867038
IPI00102165.4	H2AFJ Isoform 2 of Histone H2A.J	H2AFJ	1.71675	0.736523	0.779679	0.441198
IPI00790115.1	SLC25A3 cDNA FLJ90278 fis, clone NT2RP1000325, highly similar to Phosphate carrier protein, mitochondrialprecursor	SLC25A3	1.71675	0.736523	0.779679	0.441198
IPI00029631.1	ERH Enhancer of rudimentary homolog	ERH	1.71447	0.321995	0.777765	1.63489
IPI00400922.5	PDCD11 Protein RRP5 homolog	PDCD11	1.71199	0.693235	0.775675	0.528584
IPI00017412.1	RFC2 Isoform 1 of Replication factor C subunit 2	RFC2	1.70761	0.353977	0.771979	1.49827
IPI00024705.1	GIPC1 PDZ domain-containing protein GIPC1	GIPC1	1.70212	0.62574	0.767329	0.676365
IPI00295889.2	SRP19 Signal recognition particle 19 kDa protein	SRP19	1.70164	0.740175	0.766929	0.434061
IPI00470502.2	PPA2 Isoform 2 of Inorganic pyrophosphatase 2, mitochondrial	PPA2	1.70164	0.740175	0.766929	0.434061
IPI00257508.4	DPYSL2 Dihydropyrimidinase-related protein 2	DPYSL2	1.70006	0.740562	0.765584	0.433307
IPI00384456.4	MSH6 Isoform GTBP-N of DNA mismatch repair protein Msh6	MSH6	1.69661	0.344278	0.762657	1.53835
IPI00031522.2	HADHA Trifunctional enzyme subunit alpha, mitochondrial	HADHA	1.68377	0.076713	0.751697	3.70439
IPI00016249.4	FXR1 Isoform 1 of Fragile X mental retardation syndrome-related protein 1	FXR1	1.68278	0.27345	0.750847	1.87065
IPI00023860.1	NAP1L1 Nucleosome assembly protein 1-like 1	NAP1L1	1.67546	0.286103	0.744561	1.80539
IPI00334159.6	VBP1 von Hippel-Lindau binding protein 1, isoform CRA_b	VBP1	1.67508	0.655335	0.744228	0.609696
IPI00016862.1	GSR Isoform Mitochondrial of Glutathione reductase, mitochondrial	GSR	1.6722	0.393526	0.741744	1.34547
IPI00902512.2	PPP1CA Serine/threonine-protein phosphatase	PPP1CA	1.66906	0.748263	0.739037	0.418384
IPI00002938.1	ABT1 Activator of basal transcription 1	ABT1	1.66667	0.373901	0.736966	1.41927
IPI00033030.2	ADRM1 Proteasomal ubiquitin receptor ADRM1	ADRM1	1.66667	0.227749	0.736966	2.13448
IPI00293857.1	ARRB1 Isoform 1A of Beta-arrestin-1	ARRB1	1.66667	0.242917	0.736966	2.04146
IPI00218377.1	ATE1 Isoform ATE1-2 of Arginyl-tRNA--protein transferase 1	ATE1	1.66667	0.0701938	0.736966	3.83251
IPI00001568.1	ATP6V1D V-type proton ATPase subunit D	ATP6V1D	1.66667	0.373901	0.736966	1.41927
IPI00797500.1	BAHD1 Isoform 1 of Bromo adjacent homology domain-containing 1 protein	BAHD1	1.66667	0.252333	0.736966	1.9866
IPI00006907.1	C12orf5 Probable fructose-2,6-bisphosphatase TIGAR	C12orf5	1.66667	0.128408	0.736966	2.96119
IPI00217121.1	C19orf21 Uncharacterized protein C19orf21	C19orf21	1.66667	0.0701938	0.736966	3.83251
IPI00012669.2	C19orf61 Isoform 1 of Protein SMG9	C19orf61	1.66667	0.232564	0.736966	2.1043
IPI00916131.1	C22orf30 Protein	C22orf30	1.66667	0.135493	0.736966	2.88371
IPI00741030.5	C8orf73 Putative uncharacterized protein C8orf73	C8orf73	1.66667	0.0822032	0.736966	3.60466
IPI00015101.2	C9orf167 Torsin family protein C9orf167	C9orf167	1.66667	0.0117161	0.736966	6.41536
IPI00401962.2	CCDC137 Coiled-coil domain-containing protein 137	CCDC137	1.66667	0.125681	0.736966	2.99216
IPI00071189.4	CDK11A 92 kDa protein	CDK11A	1.66667	0.128408	0.736966	2.96119
IPI00647185.3	CEP170 Centrosomal protein 170kDa	CEP170	1.66667	0.232564	0.736966	2.1043
IPI00642041.1	COMTD1 Catechol O-methyltransferase domain-containing protein 1	COMTD1	1.66667	0.128408	0.736966	2.96119
IPI00748502.2	CRTAP Cartilage-associated protein	CRTAP	1.66667	0.128408	0.736966	2.96119
IPI00031563.4	DDA1 DET1- and DDB1-associated protein 1	DDA1	1.66667	0.227749	0.736966	2.13448
IPI00003739.5	DDX49 Probable ATP-dependent RNA helicase DDX49	DDX49	1.66667	0.128408	0.736966	2.96119
IPI00293897.2	DEPDC1B DEP domain-containing protein 1B	DEPDC1B	1.66667	0.128408	0.736966	2.96119
IPI00333143.4	DGKA Isoform 1 of Diacylglycerol kinase alpha	DGKA	1.66667	0.135493	0.736966	2.88371
IPI00020683.4	DUSP11 dual specificity phosphatase 11	DUSP11	1.66667	0.232564	0.736966	2.1043
IPI00293128.3	EXT1 Exostosin-1	EXT1	1.66667	0.232564	0.736966	2.1043
IPI00009290.3	FANCF Fanconi anemia group F protein	FANCF	1.66667	0.128408	0.736966	2.96119
IPI00217490.5	FNDC3B Isoform 1 of Fibronectin type III domain-containing protein 3B	FNDC3B	1.66667	0.242917	0.736966	2.04146
IPI00004655.1	FRG1 Protein FRG1	FRG1	1.66667	0.373901	0.736966	1.41927
IPI00289907.8	FYTTD1 Isoform 1 of UAP56-interacting factor	FYTTD1	1.66667	0.143428	0.736966	2.8016
IPI00552587.1	GADD45GIP1 Growth arrest and DNA damage-inducible proteins-interacting protein 1	GADD45GIP1	1.66667	0.0822032	0.736966	3.60466
IPI00427501.1	GHDC Isoform 1 of GH3 domain-containing protein	GHDC	1.66667	0.232564	0.736966	2.1043
IPI00922830.1	GRAMD3 GRAM domain containing 3 isoform 1	GRAMD3	1.66667	0.242917	0.736966	2.04146
IPI00900386.1	GTPBP3 GTP binding protein 3 (mitochondrial) isoform IV	GTPBP3	1.66667	0.128408	0.736966	2.96119
IPI00010440.6	HAX1 Isoform 1 of HCLS1-associated protein X-1	HAX1	1.66667	0.128408	0.736966	2.96119
IPI00472130.1	HLA-B HLA class I histocompatibility antigen, B-14 alpha chain	HLA-B	1.66667	0.373901	0.736966	1.41927
IPI00472073.1	HLA-B HLA class I histocompatibility antigen, B-59 alpha chain	HLA-B	1.66667	0.373901	0.736966	1.41927
IPI00883647.1	IK RED protein	IK	1.66667	0.125681	0.736966	2.99216
IPI00022055.2	KAT2B Histone acetyltransferase KAT2B	KAT2B	1.66667	0.232564	0.736966	2.1043
IPI00383044.1	KBTBD7 Kelch repeat and BTB domain-containing protein 7	KBTBD7	1.66667	0.232564	0.736966	2.1043
IPI00298935.4	KDM3B Isoform 1 of Lysine-specific demethylase 3B	KDM3B	1.66667	0.232564	0.736966	2.1043
IPI00015117.2	LAMC2 Isoform Long of Laminin subunit gamma-2	LAMC2	1.66667	0.247442	0.736966	2.01484
IPI00005724.1	LANCL1 LanC-like protein 1	LANCL1	1.66667	0.242917	0.736966	2.04146
IPI00025809.2	MGAT2 cDNA FLJ55952, highly similar to Alpha-1,6-mannosyl-glycoprotein2-beta-N- acetylglucosaminyltransferase	MGAT2	1.66667	0.128408	0.736966	2.96119
IPI00000821.2	MRPL16 39S ribosomal protein L16, mitochondrial	MRPL16	1.66667	0.232564	0.736966	2.1043
IPI00411816.3	MRPL2 39S ribosomal protein L2, mitochondrial	MRPL2	1.66667	0.135493	0.736966	2.88371
IPI00031410.1	MTOR Serine/threonine-protein kinase mTOR	MTOR	1.66667	0.232564	0.736966	2.1043
IPI00555833.1	MYEF2 Isoform 1 of Myelin expression factor 2	MYEF2	1.66667	0.232564	0.736966	2.1043
IPI00001735.6	NCOR2 Isoform 1 of Nuclear receptor corepressor 2	NCOR2	1.66667	0.0701938	0.736966	3.83251
IPI00005966.6	NDUFA12 13kDa differentiation-associated protein variant (Fragment)	NDUFA12	1.66667	0.0701938	0.736966	3.83251
IPI00022442.2	NDUFAB1 Acyl carrier protein, mitochondrial	NDUFAB1	1.66667	0.128408	0.736966	2.96119
IPI00296934.3	NKAP NF-kappa-B-activating protein	NKAP	1.66667	0.22233	0.736966	2.16922
IPI00843861.1	NOC3L Putative uncharacterized protein NOC3L	NOC3L	1.66667	0.128408	0.736966	2.96119
IPI00908873.1	NOLC1 Isoform 3 of Nucleolar and coiled-body phosphoprotein 1	NOLC1	1.66667	0.128408	0.736966	2.96119
IPI00026496.3	NPM3 Nucleoplasmin-3	NPM3	1.66667	0.128408	0.736966	2.96119
IPI00217142.3	PABPC1L2B;PABPC1L2A Polyadenylate-binding protein 1-like 2	PABPC1L2B;PABPC1L2A	1.66667	0.135493	0.736966	2.88371
IPI00382740.8	PGS1 Isoform 1 of CDP-diacylglycerol--glycerol-3-phosphate 3-phosphatidyltransferase, mitochondrial	PGS1	1.66667	0.128408	0.736966	2.96119
IPI00927892.1	PMPCB Mitochondrial-processing peptidase subunit beta	PMPCB	1.66667	0.139126	0.736966	2.84554
IPI00789041.2	PNN Isoform 1 of Pinin	PNN	1.66667	0.139126	0.736966	2.84554
IPI00029144.1	PPP2R3A Isoform PR130 of Serine/threonine-protein phosphatase 2A regulatory subunit B'' subunit alpha	PPP2R3A	1.66667	0.247442	0.736966	2.01484
IPI00000030.1	PPP2R5D Isoform Delta-1 of Serine/threonine-protein phosphatase 2A 56 kDa regulatory subunit delta isoform	PPP2R5D	1.66667	0.128408	0.736966	2.96119
IPI00012438.1	PRKRIR Isoform Long of 52 kDa repressor of the inhibitor of the protein kinase	PRKRIR	1.66667	0.128408	0.736966	2.96119
IPI00028122.1	PSIP1 Isoform 1 of PC4 and SFRS1-interacting protein	PSIP1	1.66667	0.0701938	0.736966	3.83251
IPI00219445.1	PSME3 Isoform 2 of Proteasome activator complex subunit 3	PSME3	1.66667	0.242917	0.736966	2.04146
IPI00048572.5	PTRH1 Peptidyl-tRNA hydrolase family protein	PTRH1	1.66667	0.247442	0.736966	2.01484
IPI00014577.1	RAB18 Ras-related protein Rab-18	RAB18	1.66667	0.373901	0.736966	1.41927
IPI00465275.2	RANBP9 Isoform 1 of Ran-binding protein 9	RANBP9	1.66667	0.135493	0.736966	2.88371
IPI00221327.1	RTCD1 Isoform 2 of RNA 3'-terminal phosphate cyclase	RTCD1	1.66667	0.0117161	0.736966	6.41536
IPI00011698.4	SAP18 Sin3A-associated protein, 18kDa	SAP18	1.66667	0.135493	0.736966	2.88371
IPI00645782.2	SARS2 cDNA FLJ58300, highly similar to Seryl-tRNA synthetase, mitochondrial	SARS2	1.66667	0.373901	0.736966	1.41927
IPI00002790.3	SEL1L Isoform 1 of Protein sel-1 homolog 1	SEL1L	1.66667	0.128408	0.736966	2.96119
IPI00432357.2	SLC25A25 Isoform 3 of Calcium-binding mitochondrial carrier protein SCaMC-2	SLC25A25	1.66667	0.232564	0.736966	2.1043
IPI00290827.3	SLC25A40 Solute carrier family 25 member 40	SLC25A40	1.66667	0.232564	0.736966	2.1043
IPI00024787.1	SLC27A2 Very long-chain acyl-CoA synthetase	SLC27A2	1.66667	0.0701938	0.736966	3.83251
IPI00006288.1	SLIT2 Isoform 1 of Slit homolog 2 protein	SLIT2	1.66667	0.0701938	0.736966	3.83251
IPI00791574.1	SLMAP Isoform 1 of Sarcolemmal membrane-associated protein	SLMAP	1.66667	0.232564	0.736966	2.1043
IPI00029267.1	SNRPB2 U2 small nuclear ribonucleoprotein B''	SNRPB2	1.66667	0.232564	0.736966	2.1043
IPI00001885.1	SNX8 Sorting nexin-8	SNX8	1.66667	0.135493	0.736966	2.88371
IPI00444646.4	SYNRG Putative uncharacterized protein SYNRG	SYNRG	1.66667	0.0701938	0.736966	3.83251
IPI00016608.1	TMED2 Transmembrane emp24 domain-containing protein 2	TMED2	1.66667	0.0701938	0.736966	3.83251
IPI00168878.1	TOR1AIP2 Torsin-1A-interacting protein 2	TOR1AIP2	1.66667	0.139126	0.736966	2.84554
IPI00010948.2	TRIM26 Tripartite motif-containing protein 26	TRIM26	1.66667	0.373901	0.736966	1.41927
IPI00220833.1	UBTF Isoform UBF2 of Nucleolar transcription factor 1	UBTF	1.66667	0.373901	0.736966	1.41927
IPI00477342.1	UFM1 Ubiquitin-fold modifier 1	UFM1	1.66667	0.135493	0.736966	2.88371
IPI00000728.3	USP15 Isoform 1 of Ubiquitin carboxyl-terminal hydrolase 15	USP15	1.66667	0.128408	0.736966	2.96119
IPI00152708.3	UTP15 U3 small nucleolar RNA-associated protein 15 homolog	UTP15	1.66667	0.128408	0.736966	2.96119
IPI00032202.3	WDR37 cDNA FLJ76685, highly similar to Homo sapiens WD repeat domain 37 (WDR37), mRNA	WDR37	1.66667	0.128408	0.736966	2.96119
IPI00026317.3	ZBTB7A Zinc finger and BTB domain-containing protein 7A	ZBTB7A	1.66667	0.128408	0.736966	2.96119
IPI00477661.1	ZFP91 Isoform 1 of Zinc finger protein 91 homolog	ZFP91	1.66667	0.373901	0.736966	1.41927
IPI00030648.1	ZFYVE9 Isoform 1 of Zinc finger FYVE domain-containing protein 9	ZFYVE9	1.66667	0.232564	0.736966	2.1043
IPI00465100.1	ZNF574 Isoform 2 of Zinc finger protein 574	ZNF574	1.66667	0.135493	0.736966	2.88371
IPI00783097.3	GARS Glycyl-tRNA synthetase	GARS	1.66509	0.179313	0.735598	2.47945
IPI00220302.1	WTAP Isoform 1 of Pre-mRNA-splicing regulator WTAP	WTAP	1.66382	0.46762	0.734502	1.09659
IPI00009328.4	EIF4A3 Eukaryotic initiation factor 4A-III	EIF4A3	1.66202	0.574939	0.732938	0.79852
IPI00017376.2	SEC23B Protein transport protein Sec23B	SEC23B	1.65579	0.137817	0.727521	2.85917
IPI00004968.1	PRPF19 Pre-mRNA-processing factor 19	PRPF19	1.65369	0.135655	0.725688	2.88199
IPI00654605.1	MAP7D1 Isoform 1 of MAP7 domain-containing protein 1	MAP7D1	1.64955	0.057469	0.722077	4.12107
IPI00396387.3	GNL1 Isoform 1 of Guanine nucleotide-binding protein-like 1	GNL1	1.64851	0.660687	0.721165	0.597961
IPI00303954.3	CYB5B cytochrome b5 outer mitochondrial membrane precursor	CYB5B	1.64851	0.660687	0.721165	0.597961
IPI00328658.3	ASH2L Isoform 1 of Set1/Ash2 histone methyltransferase complex subunit ASH2	ASH2L	1.64475	0.61371	0.717871	0.704371
IPI00025874.2	RPN1 Dolichyl-diphosphooligosaccharide--protein glycosyltransferase subunit 1 precursor	RPN1	1.63921	0.39876	0.713002	1.32641
IPI00007928.4	PRPF8 Pre-mRNA-processing-splicing factor 8	PRPF8	1.63447	0.454386	0.708823	1.13801
IPI00006167.1	PPM1G Protein phosphatase 1G	PPM1G	1.63266	0.417727	0.707224	1.25937
IPI00107104.1	CXorf26 UPF0368 protein Cxorf26	CXorf26	1.6279	0.677818	0.703014	0.56103
IPI00018744.1	TRADD Tumor necrosis factor receptor type 1-associated DEATH domain protein	TRADD	1.62641	0.558458	0.701694	0.840479
IPI00022403.1	MRPL13 39S ribosomal protein L13, mitochondrial	MRPL13	1.62195	0.760482	0.697727	0.395015
IPI00024157.1	FKBP3 Peptidyl-prolyl cis-trans isomerase FKBP3	FKBP3	1.62195	0.760482	0.697727	0.395015
IPI00871827.1	RPL7P32;RPL7 Putative uncharacterized protein RPL7 (Fragment)	RPL7P32;RPL7	1.61934	0.660746	0.695406	0.597832
IPI00332157.2	MRPL54 39S ribosomal protein L54, mitochondrial	MRPL54	1.6091	0.48541	0.686254	1.04273
IPI00293260.5	DNAJC10 Isoform 1 of DnaJ homolog subfamily C member 10	DNAJC10	1.60345	0.403622	0.681179	1.30892
IPI00604664.5	NDUFS1 NADH-ubiquinone oxidoreductase 75 kDa subunit	NDUFS1	1.59281	0.601315	0.671572	0.733806
IPI00171044.8	SLFN11 Schlafen family member 11	SLFN11	1.5917	0.15725	0.670568	2.66887
IPI00013070.2	HNRNPUL1 Isoform 1 of Heterogeneous nuclear ribonucleoprotein U-like protein 1	HNRNPUL1	1.57682	0.126179	0.657015	2.98646
IPI00299088.3	BAIAP2 Isoform 1 of Brain-specific angiogenesis inhibitor 1-associated protein 2	BAIAP2	1.57477	0.696541	0.655143	0.52172
IPI00000858.2	RDBP cDNA FLJ56180, highly similar to Negative elongation factor E	RDBP	1.57477	0.696541	0.655143	0.52172
IPI00218962.4	C20orf43 Putative uncharacterized protein C20orf43	C20orf43	1.57477	0.696541	0.655143	0.52172
IPI00003881.5	HNRNPF Heterogeneous nuclear ribonucleoprotein F	HNRNPF	1.57214	0.225947	0.652726	2.14594
IPI00026089.4	SF3B1 Splicing factor 3B subunit 1	SF3B1	1.5701	0.424811	0.650855	1.23511
IPI00784233.2	GIGYF2 Isoform 1 of PERQ amino acid-rich with GYF domain-containing protein 2	GIGYF2	1.56739	0.775453	0.648365	0.366889
IPI00025277.5	PDCD6 Programmed cell death protein 6	PDCD6	1.56031	0.611674	0.641829	0.709166
IPI00008575.3	KHDRBS1 Isoform 1 of KH domain-containing, RNA-binding, signal transduction-associated protein 1	KHDRBS1	1.5512	0.590197	0.633382	0.760731
IPI00030320.4	DDX6 Probable ATP-dependent RNA helicase DDX6	DDX6	1.5361	0.283325	0.619274	1.81947
IPI00018914.2	PTPN14 Tyrosine-protein phosphatase non-receptor type 14	PTPN14	1.53095	0.541813	0.614424	0.884134
IPI00895806.1	CNBP zinc finger protein 9 isoform 1	CNBP	1.52886	0.749197	0.612456	0.416584
IPI00031647.2	PDCD2L Programmed cell death protein 2-like	PDCD2L	1.52879	0.786611	0.612393	0.346279
IPI00418169.3	ANXA2 Isoform 2 of Annexin A2	ANXA2	1.51782	0.492011	0.602001	1.02324
IPI00784366.1	AP2B1 Isoform 2 of AP-2 complex subunit beta	AP2B1	1.50677	0.488262	0.591463	1.03427
IPI00017373.1	RPA3 Replication protein A 14 kDa subunit	RPA3	1.50493	0.724293	0.589692	0.465354
IPI00872359.1	DCTN1 Putative uncharacterized protein DCTN1	DCTN1	1.50493	0.724293	0.589692	0.465354
IPI00033600.1	PPP1R7 Isoform 1 of Protein phosphatase 1 regulatory subunit 7	PPP1R7	1.50493	0.724293	0.589692	0.465354
IPI00013892.1	CYTH3 Isoform 1 of Cytohesin-3	CYTH3	1.50493	0.724293	0.589692	0.465354
IPI00099871.1	MRPL40 39S ribosomal protein L40, mitochondrial	MRPL40	1.50493	0.724293	0.589692	0.465354
IPI00003925.6	PDHB Isoform 1 of Pyruvate dehydrogenase E1 component subunit beta, mitochondrial	PDHB	1.50434	0.515818	0.589127	0.955066
IPI00012750.3	RPS25 40S ribosomal protein S25	RPS25	1.50314	0.618937	0.587975	0.692136
IPI00012442.1	G3BP1 Ras GTPase-activating protein-binding protein 1	G3BP1	1.49968	0.337374	0.584653	1.56758
IPI00061245.4	MRPS10 28S ribosomal protein S10, mitochondrial	MRPS10	1.49826	0.595024	0.583287	0.74898
IPI00427739.1	LRRC1 Isoform 1 of Leucine-rich repeat-containing protein 1	LRRC1	1.49697	0.713661	0.582046	0.486688
IPI00893746.1	NHP2L1 NHP2 non-histone chromosome protein 2-like 1 SNU13	SNU13	1.49548	0.563063	0.580612	0.828631
IPI00004353.1	GTF2A2 Transcription initiation factor IIA subunit 2	GTF2A2	1.49299	0.713045	0.578207	0.487935
IPI00163505.2	RBM39 Isoform 1 of RNA-binding protein 39	RBM39	1.49171	0.624862	0.576967	0.67839
IPI00034049.1	UPF1 Isoform 1 of Regulator of nonsense transcripts 1	UPF1	1.48362	0.281225	0.569119	1.8302
IPI00219153.4	RPL22 60S ribosomal protein L22	RPL22	1.48145	0.46308	0.567007	1.11067
IPI00829596.1	KHNYN Protein KIAA0323	KHNYN	1.48106	0.731485	0.566629	0.4511
IPI00922476.1	EVPL EVPL protein	EVPL	1.48106	0.731485	0.566629	0.4511
IPI00328796.4	FBXW11 Isoform C of F-box/WD repeat-containing protein 11	FBXW11	1.48106	0.731485	0.566629	0.4511
IPI00026044.3	PIGU Isoform 1 of Phosphatidylinositol glycan anchor biosynthesis class U protein	PIGU	1.48106	0.731485	0.566629	0.4511
IPI00015602.1	TOMM70A Mitochondrial import receptor subunit TOM70	TOMM70A	1.48106	0.731485	0.566629	0.4511
IPI00398845.2	MAGED1 Isoform 2 of Melanoma-associated antigen D1	MAGED1	1.48106	0.731485	0.566629	0.4511
IPI00744834.2	STX5 Isoform 1 of Syntaxin-5	STX5	1.48106	0.731485	0.566629	0.4511
IPI00163084.3	XAB2 Pre-mRNA-splicing factor SYF1	XAB2	1.48106	0.731485	0.566629	0.4511
IPI00219301.7	MARCKS Myristoylated alanine-rich C-kinase substrate	MARCKS	1.48076	0.485893	0.566335	1.04129
IPI00018146.1	YWHAQ 14-3-3 protein theta	YWHAQ	1.47923	0.375068	0.56485	1.41478
IPI00099311.3	TRMT6 Isoform 1 of tRNA (adenine-N(1)-)-methyltransferase non-catalytic subunit TRM6	TRMT6	1.46913	0.769115	0.554958	0.378729
IPI00743594.1	ANLN Actin-binding protein anillin	ANLN	1.46825	0.623281	0.554098	0.682046
IPI00009790.1	PFKP 6-phosphofructokinase type C	PFKP	1.46732	0.0679309	0.553184	3.87979
IPI00883896.1	LIMA1 LIM domain and actin binding 1 isoform a	LIMA1	1.46392	0.595194	0.549834	0.748569
IPI00217561.2	ITGB1 Isoform Beta-1C of Integrin beta-1	ITGB1	1.45944	0.75584	0.545416	0.403847
IPI00218466.7	SEC61A1 cDNA FLJ59739, highly similar to Protein transport protein Sec61 subunit alpha isoform 1	SEC61A1	1.45816	0.6402	0.544151	0.643405
IPI00942405.1	LSM7 R30783_1	LSM7	1.45719	0.808639	0.543191	0.306433
IPI00296180.4	PLAU Isoform 1 of Urokinase-type plasminogen activator	PLAU	1.45719	0.808639	0.543191	0.306433
IPI00844000.1	KIAA0776 Isoform 1 of E3 UFM1-protein ligase 1	KIAA0776	1.45719	0.808639	0.543191	0.306433
IPI00328680.2	MCFD2 Multiple coagulation factor deficiency protein 2	MCFD2	1.45719	0.808639	0.543191	0.306433
IPI00220873.1	PAPSS2 Isoform B of Bifunctional 3'-phosphoadenosine 5'-phosphosulfate synthase 2	PAPSS2	1.45719	0.808639	0.543191	0.306433
IPI00642584.2	KIAA0090 Isoform 1 of Uncharacterized protein KIAA0090	KIAA0090	1.45719	0.808639	0.543191	0.306433
IPI00294879.1	RANGAP1 Ran GTPase-activating protein 1	RANGAP1	1.45248	0.644617	0.538514	0.633485
IPI00871988.2	SFXN3 cDNA FLJ58980, highly similar to Sideroflexin-3	SFXN3	1.44598	0.632127	0.532046	0.661714
IPI00009342.1	IQGAP1 Ras GTPase-activating-like protein IQGAP1	IQGAP1	1.44553	0.095728	0.531602	3.38492
IPI00020510.1	CISD1 CDGSH iron sulfur domain-containing protein 1	CISD1	1.43868	0.684043	0.524741	0.547841
IPI00410259.2	PHLDB2 Isoform 1 of Pleckstrin homology-like domain family B member 2	PHLDB2	1.43109	0.493027	0.517111	1.02026
IPI00005719.1	RAB1A Isoform 1 of Ras-related protein Rab-1A	RAB1A	1.43062	0.817278	0.516645	0.291102
IPI00003918.6	RPL4 60S ribosomal protein L4	RPL4	1.42819	0.201157	0.514193	2.31361
IPI00396435.3	DHX15 Putative pre-mRNA-splicing factor ATP-dependent RNA helicase DHX15	DHX15	1.42494	0.140337	0.510901	2.83304
IPI00012345.2	SFRS6 Isoform SRP55-1 of Splicing factor, arginine/serine-rich 6	SFRS6	1.42194	0.517285	0.507862	0.950968
IPI00002624.1	PLRG1 Isoform 1 of Pleiotropic regulator 1	PLRG1	1.41494	0.640845	0.500739	0.641953
IPI00027014.1	DCTN3 Isoform 1 of Dynactin subunit 3	DCTN3	1.41481	0.766924	0.500607	0.382845
IPI00744211.2	EIF4E2 Eukaryotic translation initiation factor 4E type 2	EIF4E2	1.41481	0.766924	0.500607	0.382845
IPI00217963.3	KRT16 Keratin, type I cytoskeletal 16	KRT16	1.41109	0.707429	0.496812	0.499344
IPI00171626.3	LPCAT1 Lysophosphatidylcholine acyltransferase 1	LPCAT1	1.40614	0.61077	0.491737	0.7113
IPI00073096.3	TRIM29 Isoform Alpha of Tripartite motif-containing protein 29	TRIM29	1.39596	0.451254	0.48126	1.14799
IPI00029731.8	RPL35A 60S ribosomal protein L35a	RPL35A	1.39117	0.637253	0.476302	0.650062
IPI00375144.5	SRRT Isoform 1 of Serrate RNA effector molecule homolog	SRRT	1.38995	0.742486	0.475037	0.429563
IPI00926935.1	GNAI2 Galphai2 protein	GNAI2	1.38921	0.765532	0.474267	0.385465
IPI00304692.1	RBMX Heterogeneous nuclear ribonucleoprotein G	RBMX	1.38877	0.649878	0.473804	0.621759
IPI00025091.3	RPS11 40S ribosomal protein S11	RPS11	1.38267	0.481905	0.467459	1.05318
IPI00646015.1	ACOT9 acyl-Coenzyme A thioesterase 2, mitochondrial isoform a	ACOT9	1.37956	0.390044	0.464209	1.35829
IPI00024742.7	UQCRQ Cytochrome b-c1 complex subunit 8	UQCRQ	1.37753	0.780085	0.46208	0.358296
IPI00299904.3	MCM7 Isoform 1 of DNA replication licensing factor MCM7	MCM7	1.37732	0.331224	0.461867	1.59412
IPI00012835.1	CTBP1 C-terminal-binding protein 1	CTBP1	1.37536	0.685756	0.459814	0.544233
IPI00220487.4	ATP5H Isoform 1 of ATP synthase subunit d, mitochondrial	ATP5H	1.37005	0.663123	0.454224	0.592651
IPI00006723.5	SNRNP40 cDNA FLJ56825, highly similar to WD repeat protein 57	SNRNP40	1.36996	0.708273	0.454134	0.497622
IPI00872375.3	SLC2A1 Solute carrier family 2 (Facilitated glucose transporter), member 1 variant (Fragment)	SLC2A1	1.36826	0.678302	0.452338	0.559999
IPI00030847.3	TM9SF3 Transmembrane 9 superfamily member 3	TM9SF3	1.36788	0.767466	0.451945	0.381824
IPI00216047.3	SMARCC2 Isoform 1 of SWI/SNF complex subunit SMARCC2	SMARCC2	1.366	0.514432	0.449957	0.958949
IPI00930710.1	SLC25A13 solute carrier family 25, member 13 isoform 1	SLC25A13	1.36555	0.450724	0.449479	1.14968
IPI00019269.3	WDR61 WD repeat-containing protein 61	WDR61	1.36538	0.719248	0.449302	0.475438
IPI00220528.6	SNRPF Small nuclear ribonucleoprotein F	SNRPF	1.35916	0.680353	0.442715	0.555645
IPI00073602.1	EXOSC6 Exosome complex exonuclease MTR3	EXOSC6	1.35472	0.51611	0.437996	0.95425
IPI00844090.1	COL5A1 Collagen alpha-1(V) chain	COL5A1	1.3546	0.75174	0.437867	0.411695
IPI00549248.4	NPM1 Isoform 1 of Nucleophosmin	NPM1	1.35451	0.167216	0.437768	2.58022
IPI00298731.2	PPP1R10 Serine/threonine-protein phosphatase 1 regulatory subunit 10	PPP1R10	1.35162	0.844563	0.434693	0.243723
IPI00180154.4	ATXN2 Isoform 1 of Ataxin-2	ATXN2	1.34608	0.610155	0.428763	0.712753
IPI00853265.1	KRT80 Isoform 1 of Keratin, type II cytoskeletal 80	KRT80	1.34591	0.755901	0.428585	0.40373
IPI00797684.2	ESRP1 Isoform 1 of Epithelial splicing regulatory protein 1	ESRP1	1.34387	0.388945	0.426395	1.36236
IPI00894409.1	CPNE1 copine I isoform b	CPNE1	1.33637	0.74196	0.418317	0.430586
IPI00216219.3	TJP1 Isoform Long of Tight junction protein ZO-1	TJP1	1.3359	0.540578	0.417815	0.887425
IPI00015826.2	ABCB10 ATP-binding cassette sub-family B member 10, mitochondrial	ABCB10	1.33333	0.116345	0.415037	3.10352
IPI00007334.1	ACIN1 Isoform 1 of Apoptotic chromatin condensation inducer in the nucleus	ACIN1	1.33333	0.199444	0.415037	2.32594
IPI00029469.1	ACTR1B Beta-centractin	ACTR1B	1.33333	0.373901	0.415037	1.41927
IPI00166211.3	AIM1L Absent in melanoma 1-like protein	AIM1L	1.33333	0.199444	0.415037	2.32594
IPI00018031.1	ALDH3B1 Isoform 1 of Aldehyde dehydrogenase family 3 member B1	ALDH3B1	1.33333	0.199444	0.415037	2.32594
IPI00848287.1	BAHD1 Isoform 3 of Bromo adjacent homology domain-containing 1 protein	BAHD1	1.33333	0.373901	0.415037	1.41927
IPI00300222.6	BBX Isoform 1 of HMG box transcription factor BBX	BBX	1.33333	0.373901	0.415037	1.41927
IPI00874261.1	BRE cDNA FLJ41081 fis, clone ADRGL2009755, highly similar to Homo sapiens brain and reproductive organ-expressed protein (BRE) mRNA	BRE	1.33333	0.373901	0.415037	1.41927
IPI00016335.3	C11orf60 intraflagellar transport protein IFT46 isoform 1	C11orf60	1.33333	0.199444	0.415037	2.32594
IPI00007730.1	C14orf1 Probable ergosterol biosynthetic protein 28	C14orf1	1.33333	0.0247857	0.415037	5.33435
IPI00031772.1	C15orf48 Normal mucosa of esophagus-specific gene 1 protein	C15orf48	1.33333	0.215773	0.415037	2.21241
IPI00554560.4	C16orf88 Protein C16orf88	C16orf88	1.33333	0.0181177	0.415037	5.78646
IPI00152407.3	C18orf25 hypothetical protein LOC147339 isoform b	C18orf25	1.33333	0.373901	0.415037	1.41927
IPI00019962.3	C4orf43 UPF0534 protein C4orf43	C4orf43	1.33333	0.210733	0.415037	2.24651
IPI00031617.3	C6orf125 Uncharacterized protein C6orf125	C6orf125	1.33333	0.00845563	0.415037	6.88587
IPI00305163.4	CBWD1 Isoform 1 of COBW domain-containing protein 1	CBWD1	1.33333	0.116345	0.415037	3.10352
IPI00024662.1	CBX5 Chromobox protein homolog 5	CBX5	1.33333	0.118035	0.415037	3.08271
IPI00794278.1	CDC27 cell division cycle protein 27 isoform 1	CDC27	1.33333	0.18864	0.415037	2.40629
IPI00020991.2	CDKN2AIP CDKN2A interacting protein	CDKN2AIP	1.33333	0.215773	0.415037	2.21241
IPI00293963.4	CDYL Isoform 1 of Chromodomain Y-like protein	CDYL	1.33333	0.199444	0.415037	2.32594
IPI00871460.1	CEP170 Isoform 3 of Centrosomal protein of 170 kDa	CEP170	1.33333	0.373901	0.415037	1.41927
IPI00398992.6	CHD8 Isoform 1 of Chromodomain-helicase-DNA-binding protein 8	CHD8	1.33333	0.116944	0.415037	3.09611
IPI00303158.3	CMAS Isoform 1 of N-acylneuraminate cytidylyltransferase	CMAS	1.33333	0.118035	0.415037	3.08271
IPI00657692.1	COL4A3BP alpha 3 type IV collagen binding protein isoform 3	COL4A3BP	1.33333	0.199444	0.415037	2.32594
IPI00902991.1	CSTF2 BetaCstF-64 variant 2	CSTF2	1.33333	0.373901	0.415037	1.41927
IPI00473136.3	CTNNA1 Isoform 2 of Catenin alpha-1	CTNNA1	1.33333	0.373901	0.415037	1.41927
IPI00413366.5	DNAJC21 Isoform 2 of DnaJ homolog subfamily C member 21	DNAJC21	1.33333	0.221288	0.415037	2.17601
IPI00002526.2	DSE cDNA FLJ56258, highly similar to Squamous cell carcinoma antigen recognized by T-cells 2	DSE	1.33333	0.116345	0.415037	3.10352
IPI00852659.1	EML3 Putative uncharacterized protein EML3	EML3	1.33333	0.373901	0.415037	1.41927
IPI00024620.6	ENY2 Enhancer of yellow 2 transcription factor homolog	ENY2	1.33333	0.116345	0.415037	3.10352
IPI00009756.1	ETS2 Protein C-ets-2	ETS2	1.33333	0.116345	0.415037	3.10352
IPI00183786.1	FADS2 Isoform 1 of Fatty acid desaturase 2	FADS2	1.33333	0.215773	0.415037	2.21241
IPI00028383.3	FAM173A Protein FAM173A	FAM173A	1.33333	0.116345	0.415037	3.10352
IPI00305430.5	FAM64A Isoform 1 of Protein FAM64A	FAM64A	1.33333	0.215773	0.415037	2.21241
IPI00007024.1	FAM96B Protein FAM96B	FAM96B	1.33333	0.210733	0.415037	2.24651
IPI00166767.3	FBXL6 Isoform 1 of F-box/LRR-repeat protein 6	FBXL6	1.33333	0.215773	0.415037	2.21241
IPI00216199.1	GATA3 Isoform 2 of Trans-acting T-cell-specific transcription factor GATA-3	GATA3	1.33333	0.373901	0.415037	1.41927
IPI00877014.1	GDAP1 Isoform 1 of Ganglioside-induced differentiation-associated protein 1	GDAP1	1.33333	0.373901	0.415037	1.41927
IPI00514951.2	GOLPH3L Golgi phosphoprotein 3-like	GOLPH3L	1.33333	0.373901	0.415037	1.41927
IPI00448767.5	GRB7 cDNA FLJ43556 fis, clone PROST2018511, highly similar to Growth factor receptor-bound protein 7	GRB7	1.33333	0.116345	0.415037	3.10352
IPI00514127.1	HDGF hepatoma-derived growth factor isoform b	HDGF	1.33333	0.199444	0.415037	2.32594
IPI00100984.4	HEATR3 Isoform 1 of HEAT repeat-containing protein 3	HEATR3	1.33333	0.199444	0.415037	2.32594
IPI00472882.1	HLA-A HLA class I histocompatibility antigen, A-68 alpha chain	HLA-A	1.33333	0.373901	0.415037	1.41927
IPI00056324.1	HPS3 Isoform 1 of Hermansky-Pudlak syndrome 3 protein	HPS3	1.33333	0.116345	0.415037	3.10352
IPI00009379.2	IGHMBP2 DNA-binding protein SMUBP-2	IGHMBP2	1.33333	0.373901	0.415037	1.41927
IPI00943073.1	IK 66 kDa protein	IK	1.33333	0.373901	0.415037	1.41927
IPI00290514.1	INTS9 Integrator complex subunit 9	INTS9	1.33333	0.199444	0.415037	2.32594
IPI00464978.1	IRS2 Insulin receptor substrate 2 insertion mutant (Fragment)	IRS2	1.33333	0.215773	0.415037	2.21241
IPI00848334.1	KIF2A Isoform 4 of Kinesin-like protein KIF2A	KIF2A	1.33333	0.199444	0.415037	2.32594
IPI00743879.1	KLC4 Isoform 3 of Kinesin light chain 4	KLC4	1.33333	0.215773	0.415037	2.21241
IPI00011115.1	KLF16 Krueppel-like factor 16	KLF16	1.33333	0.116944	0.415037	3.09611
IPI00641990.1	LAS1L Isoform 1 of Protein LAS1 homolog	LAS1L	1.33333	0.199444	0.415037	2.32594
IPI00847665.7	LIMS1 cDNA FLJ55165, highly similar to Particularly interesting new Cys-His protein	LIMS1	1.33333	0.210733	0.415037	2.24651
IPI00019997.1	LIN7C Protein lin-7 homolog C	LIN7C	1.33333	0.221288	0.415037	2.17601
IPI00795842.1	MAN2C1 117 kDa protein	MAN2C1	1.33333	0.199444	0.415037	2.32594
IPI00556494.3	MED4 Mediator of RNA polymerase II transcription subunit 4	MED4	1.33333	0.199444	0.415037	2.32594
IPI00102495.5	MED6 cDNA FLJ52756, highly similar to RNA polymerase transcriptional regulation mediator, subunit 6 homolog	MED6	1.33333	0.373901	0.415037	1.41927
IPI00942495.1	MED6 Mediator of RNA polymerase II transcription subunit 6	MED6	1.33333	0.373901	0.415037	1.41927
IPI00655783.4	MIER1 mesoderm induction early response 1 isoform b	MIER1	1.33333	0.194315	0.415037	2.36353
IPI00029754.1	MLH1 DNA mismatch repair protein Mlh1	MLH1	1.33333	0.199444	0.415037	2.32594
IPI00329552.2	MOSC2 Isoform 1 of MOSC domain-containing protein 2, mitochondrial	MOSC2	1.33333	0.116345	0.415037	3.10352
IPI00027096.2	MRPL19 39S ribosomal protein L19, mitochondrial	MRPL19	1.33333	0.116345	0.415037	3.10352
IPI00007049.1	MRPS18C 28S ribosomal protein S18c, mitochondrial	MRPS18C	1.33333	0.199444	0.415037	2.32594
IPI00007175.3	NIP7 Isoform 1 of 60S ribosome subunit biogenesis protein NIP7 homolog	NIP7	1.33333	0.116345	0.415037	3.10352
IPI00028611.1	NR2F2 COUP transcription factor 2	NR2F2	1.33333	0.116345	0.415037	3.10352
IPI00166784.2	NSMCE2 E3 SUMO-protein ligase NSE2	NSMCE2	1.33333	0.215773	0.415037	2.21241
IPI00292059.2	NUP153 Nuclear pore complex protein Nup153	NUP153	1.33333	0.373901	0.415037	1.41927
IPI00329572.5	PACSIN3 Protein kinase C and casein kinase substrate in neurons 3, isoform CRA_b	PACSIN3	1.33333	0.118035	0.415037	3.08271
IPI00220987.1	PEX10 Isoform 2 of Peroxisome biogenesis factor 10	PEX10	1.33333	0.215773	0.415037	2.21241
IPI00550995.2	PIH1D1 PIH1 domain-containing protein 1	PIH1D1	1.33333	0.116345	0.415037	3.10352
IPI00002580.2	PIK3C2A Phosphatidylinositol-4-phosphate 3-kinase C2 domain-containing subunit alpha	PIK3C2A	1.33333	0.116345	0.415037	3.10352
IPI00021248.1	PLK1 Serine/threonine-protein kinase PLK1	PLK1	1.33333	0.210733	0.415037	2.24651
IPI00025616.1	POLD2 DNA polymerase delta subunit 2	POLD2	1.33333	0.194315	0.415037	2.36353
IPI00298738.3	POLRMT DNA-directed RNA polymerase, mitochondrial precursor	POLRMT	1.33333	0.199444	0.415037	2.32594
IPI00032358.4	POM121C Nuclear envelope pore membrane protein POM 121C	POM121C	1.33333	0.373901	0.415037	1.41927
IPI00033349.3	PREB Prolactin regulatory element-binding protein	PREB	1.33333	0.199444	0.415037	2.32594
IPI00184572.5	PRKCH Protein kinase C eta type	PRKCH	1.33333	0.194315	0.415037	2.36353
IPI00003565.1	PSMD10 26S proteasome non-ATPase regulatory subunit 10	PSMD10	1.33333	0.373901	0.415037	1.41927
IPI00793155.2	RAB34 Ras-related protein RAB34 isoform 5	RAB34	1.33333	0.199444	0.415037	2.32594
IPI00878611.1	RANBP1 Putative uncharacterized protein RANBP1	RANBP1	1.33333	0.116944	0.415037	3.09611
IPI00783058.1	RBCK1 Isoform 1 of RanBP-type and C3HC4-type zinc finger-containing protein 1	RBCK1	1.33333	0.199444	0.415037	2.32594
IPI00099996.2	RG9MTD1 Mitochondrial ribonuclease P protein 1	RG9MTD1	1.33333	0.116345	0.415037	3.10352
IPI00033561.3	RNPS1 Isoform 1 of RNA-binding protein with serine-rich domain 1	RNPS1	1.33333	0.18864	0.415037	2.40629
IPI00947070.1	RPL22L1 Putative uncharacterized protein RPL22L1	RPL22L1	1.33333	0.215773	0.415037	2.21241
IPI00215966.3	RPP14 Ribonuclease P protein subunit p14	RPP14	1.33333	0.221288	0.415037	2.17601
IPI00026969.4	SEC23IP Isoform 1 of SEC23-interacting protein	SEC23IP	1.33333	0.215773	0.415037	2.21241
IPI00171525.2	SENP3 Sentrin-specific protease 3	SENP3	1.33333	0.194315	0.415037	2.36353
IPI00072377.1	SET Isoform 1 of Protein SET	SET	1.33333	0.373901	0.415037	1.41927
IPI00749245.1	SFRP1 Secreted frizzled-related protein 1	SFRP1	1.33333	0.116345	0.415037	3.10352
IPI00217277.1	SLC25A10 Isoform 2 of Mitochondrial dicarboxylate carrier	SLC25A10	1.33333	0.373901	0.415037	1.41927
IPI00514648.1	SMARCA2 Isoform Long of Probable global transcription activator SNF2L2	SMARCA2	1.33333	0.373901	0.415037	1.41927
IPI00556369.3	SMG1 411 kDa protein	SMG1	1.33333	0.116345	0.415037	3.10352
IPI00011488.4	STK4 Isoform 1 of Serine/threonine-protein kinase 4	STK4	1.33333	0.116345	0.415037	3.10352
IPI00024214.1	TERF2 Isoform 1 of Telomeric repeat-binding factor 2	TERF2	1.33333	0.215773	0.415037	2.21241
IPI00007309.1	TIMM23;LOC100287932 Mitochondrial import inner membrane translocase subunit Tim23	TIMM23;LOC100287932	1.33333	0.373901	0.415037	1.41927
IPI00293350.3	TSNAX Translin-associated protein X	TSNAX	1.33333	0.373901	0.415037	1.41927
IPI00015736.3	UBA5 Isoform 1 of Ubiquitin-like modifier-activating enzyme 5	UBA5	1.33333	0.199444	0.415037	2.32594
IPI00026964.2	UQCRFS1 Cytochrome b-c1 complex subunit Rieske, mitochondrial	UQCRFS1	1.33333	0.221288	0.415037	2.17601
IPI00182728.2	VPS4B Vacuolar protein sorting-associated protein 4B	VPS4B	1.33333	0.199444	0.415037	2.32594
IPI00746165.2	WDR1 Isoform 1 of WD repeat-containing protein 1	WDR1	1.33333	0.373901	0.415037	1.41927
IPI00909465.1	YJEFN3 cDNA FLJ58045, highly similar to NADH dehydrogenase (ubiquinone) 1 alpha subcomplex subunit 13	YJEFN3	1.33333	0.118035	0.415037	3.08271
IPI00397376.1	ZC3H14 Isoform 1 of Zinc finger CCCH domain-containing protein 14	ZC3H14	1.33333	0.199444	0.415037	2.32594
IPI00032563.3	ZNF281 Zinc finger protein 281	ZNF281	1.33333	0.215773	0.415037	2.21241
IPI00167985.5	ZNF579 Zinc finger protein 579	ZNF579	1.33333	0.373901	0.415037	1.41927
IPI00747877.3	ZNF768 Zinc finger protein 768	ZNF768	1.33333	0.210733	0.415037	2.24651
IPI00100468.4	ZNHIT6 Box C/D snoRNA protein 1	ZNHIT6	1.33333	0.116944	0.415037	3.09611
IPI00396378.3	HNRNPA2B1 Isoform B1 of Heterogeneous nuclear ribonucleoproteins A2/B1	HNRNPA2B1	1.32828	0.154271	0.409564	2.69646
IPI00027983.1	CDA Cytidine deaminase	CDA	1.32776	0.626532	0.408997	0.674541
IPI00019046.4	RBM22 Isoform 1 of Pre-mRNA-splicing factor RBM22	RBM22	1.32638	0.744279	0.407498	0.426084
IPI00300371.5	SF3B3 Isoform 1 of Splicing factor 3B subunit 3	SF3B3	1.31994	0.30722	0.400474	1.70266
IPI00001663.1	HTRA2 Isoform 1 of Serine protease HTRA2, mitochondrial	HTRA2	1.31702	0.73293	0.397275	0.448253
IPI00033516.1	TUBGCP3 Isoform 1 of Gamma-tubulin complex component 3	TUBGCP3	1.31702	0.73293	0.397275	0.448253
IPI00879798.1	TAF8 Isoform 3 of Transcription initiation factor TFIID subunit 8	TAF8	1.31702	0.73293	0.397275	0.448253
IPI00061780.1	ITCH Isoform 1 of E3 ubiquitin-protein ligase Itchy homolog	ITCH	1.30572	0.370512	0.384843	1.43241
IPI00029744.1	SSBP1 Single-stranded DNA-binding protein, mitochondrial	SSBP1	1.30557	0.729203	0.384677	0.455607
IPI00008536.3	YEATS4 YEATS domain-containing protein 4	YEATS4	1.30445	0.737448	0.383437	0.439387
IPI00022334.1	OAT Ornithine aminotransferase, mitochondrial	OAT	1.30209	0.457945	0.380831	1.12675
IPI00329563.10	UBE2L6 Isoform 1 of Ubiquitin/ISG15-conjugating enzyme E2 L6	UBE2L6	1.30012	0.83223	0.378647	0.264946
IPI00009104.7	RUVBL2 RuvB-like 2	RUVBL2	1.2948	0.460366	0.372728	1.11915
IPI00019927.2	PSMD7 26S proteasome non-ATPase regulatory subunit 7	PSMD7	1.29187	0.794303	0.369465	0.332239
IPI00019459.1	TAB1 Mitogen-activated protein kinase kinase kinase 7-interacting protein 1	TAB1	1.28472	0.822494	0.361453	0.281922
IPI00298058.1	SUPT5H Isoform 1 of Transcription elongation factor SPT5	SUPT5H	1.28212	0.652479	0.358531	0.615997
IPI00303568.3	PTGES2 Prostaglandin E synthase 2	PTGES2	1.28212	0.652479	0.358531	0.615997
IPI00554481.1	LOC442497;SLC3A2 Isoform 4 of 4F2 cell-surface antigen heavy chain	LOC442497;SLC3A2	1.28212	0.652479	0.358531	0.615997
IPI00215719.6	RPL18 60S ribosomal protein L18	RPL18	1.27678	0.554984	0.352512	0.849481
IPI00034069.1	TFB2M Dimethyladenosine transferase 2, mitochondrial	TFB2M	1.26932	0.845698	0.344051	0.241786
IPI00016676.1	TOMM20 Mitochondrial import receptor subunit TOM20 homolog	TOMM20	1.26683	0.764509	0.341223	0.387394
IPI00477313.3	HNRNPC Isoform C2 of Heterogeneous nuclear ribonucleoproteins C1/C2	HNRNPC	1.2587	0.470057	0.331938	1.08909
IPI00784320.2	FAM83H Protein FAM83H	FAM83H	1.25023	0.728939	0.322192	0.45613
IPI00894417.1	TAP1 Transporter 1 ATP-binding cassette sub-family B	TAP1	1.25013	0.84554	0.322075	0.242055
IPI00107357.7	CLPTM1 Isoform 2 of Cleft lip and palate transmembrane protein 1	CLPTM1	1.24906	0.864094	0.320843	0.21074
IPI00789159.1	RPL23A Ribosomal protein L23a, isoform CRA_a	RPL23A	1.24604	0.859866	0.317354	0.217817
IPI00922855.1	TUBGCP2 TUBGCP2 protein	TUBGCP2	1.2413	0.789179	0.31185	0.341576
IPI00008511.2	MT-ND5 NADH-ubiquinone oxidoreductase chain 5	MT-ND5	1.23819	0.851281	0.308237	0.232293
IPI00872398.2	TNPO3 Putative uncharacterized protein TNPO3	TNPO3	1.23819	0.851281	0.308237	0.232293
IPI00452731.6	NDUFA7 NADH dehydrogenase [ubiquinone] 1 alpha subcomplex subunit 7	NDUFA7	1.23465	0.79317	0.304102	0.334298
IPI00935184.1	PPP2R5C gamma isoform of regulatory subunit B56, protein phosphatase 2A isoform e	PPP2R5C	1.23223	0.860831	0.301268	0.216198
IPI00019463.3	EIF2AK2 Interferon-induced, double-stranded RNA-activated protein kinase	EIF2AK2	1.22445	0.673977	0.29213	0.569228
IPI00644037.1	TECR cDNA FLJ36768 fis, clone ADIPS1000064, highly similar to Synaptic glycoprotein SC2	TECR	1.22367	0.871475	0.291216	0.198468
IPI00032823.1	EXOSC1 3'-5' exoribonuclease CSL4 homolog	EXOSC1	1.22268	0.718936	0.290048	0.476064
IPI00796337.1	PCBP2 poly(rC) binding protein 2 isoform a	PCBP2	1.22234	0.656276	0.28965	0.607625
IPI00027463.1	S100A6 Protein S100-A6	S100A6	1.21925	0.803582	0.285999	0.315483
IPI00027809.2	PPP3CB protein phosphatase 3, catalytic subunit, beta isoform a	PPP3CB	1.21433	0.898208	0.280157	0.154878
IPI00295098.3	SRPRB Signal recognition particle receptor subunit beta	SRPRB	1.21433	0.898208	0.280157	0.154878
IPI00719725.1	SAPS3 Isoform 5 of Serine/threonine-protein phosphatase 6 regulatory subunit 3	SAPS3	1.21433	0.898208	0.280157	0.154878
IPI00216003.4	CUL5 Cullin-5	CUL5	1.21326	0.827464	0.27889	0.273232
IPI00182533.5	RPL28 60S ribosomal protein L28	RPL28	1.21017	0.686661	0.275206	0.542329
IPI00790342.1	RPL6 60S ribosomal protein L6	RPL6	1.20874	0.400915	0.273505	1.31863
IPI00215948.4	CTNNA1 Isoform 1 of Catenin alpha-1	CTNNA1	1.20859	0.764018	0.273326	0.388321
IPI00300341.5	TCEB1 Transcription elongation factor B polypeptide 1	TCEB1	1.20808	0.835206	0.272713	0.259796
IPI00008524.1	PABPC1 Isoform 1 of Polyadenylate-binding protein 1	PABPC1	1.20224	0.12697	0.26573	2.97744
IPI00029133.4	ATP5F1 ATP synthase subunit b, mitochondrial	ATP5F1	1.20029	0.775835	0.263381	0.366178
IPI00025087.3	TP53 Isoform 1 of Cellular tumor antigen p53	TP53	1.19537	0.636286	0.257456	0.652252
IPI00218236.6	PPP1CB Serine/threonine-protein phosphatase PP1-beta catalytic subunit	PPP1CB	1.1941	0.745179	0.255924	0.42434
IPI00003627.1	ACTL6A Isoform 1 of Actin-like protein 6A	ACTL6A	1.19114	0.780614	0.252341	0.357319
IPI00640088.1	CSNK2B Casein kinase 2, beta polypeptide, isoform CRA_d	CSNK2B	1.18929	0.696682	0.250098	0.521427
IPI00478758.2	C10orf119 Isoform 1 of UPF0557 protein C10orf119	C10orf119	1.18226	0.911977	0.241546	0.132931
IPI00221300.2	EIF2B1 Translation initiation factor eIF-2B subunit alpha	EIF2B1	1.18133	0.877736	0.240408	0.188141
IPI00019359.4	KRT9 Keratin, type I cytoskeletal 9	KRT9	1.17389	0.875484	0.231302	0.191847
IPI00220739.3	PGRMC1 Membrane-associated progesterone receptor component 1	PGRMC1	1.16397	0.887255	0.219054	0.172579
IPI00939163.1	HSPH1 Isoform Alpha of Heat shock protein 105 kDa	HSPH1	1.16205	0.920909	0.216669	0.11887
IPI00376344.3	MYO1B Isoform 1 of Myosin-Ib	MYO1B	1.16021	0.898691	0.214387	0.154103
IPI00792352.1	RANP1;RAN 26 kDa protein	RANP1;RAN	1.16017	0.706146	0.214336	0.501962
IPI00017617.1	DDX5 Probable ATP-dependent RNA helicase DDX5	DDX5	1.15996	0.397145	0.21407	1.33226
IPI00011285.1	CAPN1 Calpain-1 catalytic subunit	CAPN1	1.15969	0.471847	0.213739	1.08361
IPI00015911.2	DLD Dihydrolipoyl dehydrogenase, mitochondrial	DLD	1.15874	0.601708	0.212556	0.732865
IPI00465361.4	RPL13 60S ribosomal protein L13	RPL13	1.15785	0.652392	0.21145	0.616188
IPI00031651.1	C7orf50 Uncharacterized protein C7orf50	C7orf50	1.15398	0.712856	0.206623	0.488317
IPI00179473.9	SQSTM1 Isoform 1 of Sequestosome-1	SQSTM1	1.15386	0.687447	0.206465	0.540679
IPI00006408.4	NOSIP Nitric oxide synthase-interacting protein	NOSIP	1.15075	0.903214	0.202576	0.14686
IPI00794284.2	ECT2 Isoform 2 of Protein ECT2	ECT2	1.14385	0.886678	0.193893	0.173518
IPI00171903.2	HNRNPM Isoform 1 of Heterogeneous nuclear ribonucleoprotein M	HNRNPM	1.14368	0.734974	0.193686	0.444235
IPI00017963.1	SNRPD2 Small nuclear ribonucleoprotein Sm D2	SNRPD2	1.1429	0.783637	0.192701	0.351742
IPI00014311.5	CUL2 cDNA FLJ56037, highly similar to Cullin-2	CUL2	1.14133	0.921342	0.190713	0.118191
IPI00027230.3	HSP90B1 Endoplasmin	HSP90B1	1.14001	0.647874	0.189048	0.626215
IPI00216746.1	HNRNPK Isoform 2 of Heterogeneous nuclear ribonucleoprotein K	HNRNPK	1.13754	0.700804	0.185922	0.512916
IPI00032064.1	AKAP2;PALM2-AKAP2 Isoform 2 of A-kinase anchor protein 2	AKAP2;PALM2-AKAP2	1.13586	0.870996	0.183788	0.199263
IPI00290204.1	SNRNP70 Isoform 1 of U1 small nuclear ribonucleoprotein 70 kDa	SNRNP70	1.13549	0.766872	0.183314	0.382943
IPI00221088.5	RPS9 40S ribosomal protein S9	RPS9	1.13501	0.542636	0.182705	0.881942
IPI00016613.2	CSNK2A1 CSNK2A1 protein	CSNK2A1	1.13458	0.831964	0.182159	0.265407
IPI00414482.2	GTF3C1 Isoform 1 of General transcription factor 3C polypeptide 1	GTF3C1	1.13443	0.93344	0.181966	0.0993708
IPI00010105.1	EIF6 Eukaryotic translation initiation factor 6	EIF6	1.13441	0.587751	0.181944	0.766722
IPI00955441.1	PRPS1 Ribose-phosphate pyrophosphokinase (Fragment)	PRPS1	1.13337	0.933927	0.180621	0.0986181
IPI00293167.4	SDF2 Stromal cell-derived factor 2	SDF2	1.13105	0.871148	0.177667	0.19901
IPI00059279.5	EXOC4 Exocyst complex component 4	EXOC4	1.13063	0.885885	0.17713	0.174809
IPI00008599.3	EBP 3-beta-hydroxysteroid-Delta(8),Delta(7)-isomerase	EBP	1.13012	0.74105	0.176474	0.432357
IPI00010349.1	AGPS Alkyldihydroxyacetonephosphate synthase, peroxisomal	AGPS	1.12115	0.927557	0.164974	0.108491
IPI00306382.2	SCAMP3 Isoform 1 of Secretory carrier-associated membrane protein 3	SCAMP3	1.11924	0.857857	0.162517	0.221191
IPI00013933.2	DSP Isoform DPI of Desmoplakin	DSP	1.11913	0.798824	0.162383	0.32405
IPI00000001.2	STAU1 Isoform Long of Double-stranded RNA-binding protein Staufen homolog 1	STAU1	1.11195	0.66202	0.153089	0.595052
IPI00007926.1	C6orf108 Deoxyribonucleoside 5'-monophosphate N-glycosidase	C6orf108	1.10786	0.929379	0.14778	0.105661
IPI00003833.3	MTCH2 Mitochondrial carrier homolog 2	MTCH2	1.10786	0.929379	0.14778	0.105661
IPI00856116.1	PALLD Isoform 1 of Palladin	PALLD	1.10786	0.929379	0.14778	0.105661
IPI00024915.2	PRDX5 Isoform Mitochondrial of Peroxiredoxin-5, mitochondrial	PRDX5	1.10786	0.929379	0.14778	0.105661
IPI00000980.1	TOMM7 Mitochondrial import receptor subunit TOM7 homolog	TOMM7	1.10786	0.929379	0.14778	0.105661
IPI00017672.4	PNP cDNA FLJ25678 fis, clone TST04067, highly similar to PURINE NUCLEOSIDE PHOSPHORYLASE	PNP	1.10786	0.929379	0.14778	0.105661
IPI00220642.7	YWHAG 14-3-3 protein gamma	YWHAG	1.10296	0.869512	0.141381	0.201722
IPI00219794.5	AP1M2 Isoform 2 of AP-1 complex subunit mu-2	AP1M2	1.1002	0.931096	0.137764	0.102998
IPI00290142.5	CTPS CTP synthase 1	CTPS	1.09795	0.775802	0.134817	0.36624
IPI00418497.1	TIMM50 Isoform 2 of Mitochondrial import inner membrane translocase subunit TIM50	TIMM50	1.09681	0.727065	0.133316	0.459845
IPI00012837.1	KIF5B Kinesin-1 heavy chain	KIF5B	1.0888	0.911255	0.122736	0.134074
IPI00795318.2	MCM4 cDNA FLJ54365, highly similar to DNA replication licensing factor MCM4	MCM4	1.08212	0.901104	0.113857	0.150234
IPI00554777.2	ASNS Asparagine synthetase [glutamine-hydrolyzing]	ASNS	1.0813	0.958627	0.112765	0.0609585
IPI00644674.1	NUBP2 Cytosolic Fe-S cluster assembly factor NUBP2	NUBP2	1.0813	0.958627	0.112765	0.0609585
IPI00794521.1	WDR62 WD repeat domain 62 isoform 1	WDR62	1.0813	0.958627	0.112765	0.0609585
IPI00550364.8	PGM2 Phosphoglucomutase-2	PGM2	1.0813	0.958627	0.112765	0.0609585
IPI00639942.2	RPS29 ribosomal protein S29 isoform 2	RPS29	1.0813	0.958627	0.112765	0.0609585
IPI00646839.1	EIF3CL;EIF3C Putative uncharacterized protein EIF3CL	EIF3CL;EIF3C	1.07531	0.931443	0.104754	0.102461
IPI00172656.6	FAF2 FAS-associated factor 2	FAF2	1.06977	0.898092	0.0973035	0.155066
IPI00217540.7	KDM1A Isoform 2 of Lysine-specific histone demethylase 1	KDM1A	1.0637	0.912925	0.0890961	0.131431
IPI00293533.4	NUP62 Nuclear pore glycoprotein p62	NUP62	1.06116	0.947442	0.0856383	0.07789
IPI00033132.3	RNF7 Isoform 1 of RING-box protein 2	RNF7	1.06069	0.959877	0.085	0.0590786
IPI00301051.3	NHLRC2 Isoform 1 of NHL repeat-containing protein 2	NHLRC2	1.05909	0.946038	0.0828301	0.0800302
IPI00418262.5	ALDOC Fructose-bisphosphate aldolase	ALDOC	1.0587	0.957934	0.0822977	0.0620014
IPI00414384.1	HSDL2 Isoform 1 of Hydroxysteroid dehydrogenase-like protein 2	HSDL2	1.05771	0.964891	0.0809447	0.0515617
IPI00789324.3	JUP cDNA FLJ60424, highly similar to Junction plakoglobin	JUP	1.05388	0.964275	0.0757065	0.0524831
IPI00022648.2	EIF5 Eukaryotic translation initiation factor 5	EIF5	1.04859	0.949876	0.0684441	0.0741893
IPI00411356.5	VPS4A Vacuolar protein sorting-associated protein 4A	VPS4A	1.04859	0.949876	0.0684441	0.0741893
IPI00749512.4	RPS10 Ribosomal protein S10 variant (Fragment)	RPS10	1.04418	0.969215	0.0623689	0.0451113
IPI00306661.3	KCMF1 E3 ubiquitin-protein ligase KCMF1	KCMF1	1.04112	0.965779	0.0581411	0.0502349
IPI00375462.1	SFRS12 Isoform 2 of Splicing factor, arginine/serine-rich 12	SFRS12	1.03944	0.895999	0.0558051	0.158431
IPI00014230.1	C1QBP Complement component 1 Q subcomponent-binding protein, mitochondrial	C1QBP	1.03878	0.945661	0.0548865	0.0806049
IPI00006079.1	BCLAF1 Isoform 1 of Bcl-2-associated transcription factor 1	BCLAF1	1.03876	0.953954	0.054857	0.068009
IPI00828021.3	HSPA4L Heat shock 70kDa protein 4-like, isoform CRA_b	HSPA4L	1.03786	0.951144	0.0536099	0.0722647
IPI00002535.2	FKBP2 Peptidyl-prolyl cis-trans isomerase FKBP2	FKBP2	1.03601	0.967897	0.0510426	0.0470744
IPI00032206.2	PDLIM4 Isoform 1 of PDZ and LIM domain protein 4	PDLIM4	1.03601	0.967897	0.0510426	0.0470744
IPI00940180.1	DPP9 Isoform 2 of Dipeptidyl peptidase 9	DPP9	1.03412	0.977286	0.0484071	0.0331466
IPI00021537.5	OGFR Isoform 1 of Opioid growth factor receptor	OGFR	1.03412	0.977286	0.0484071	0.0331466
IPI00788907.2	PGAM5;PXMP2 Isoform 1 of Serine/threonine-protein phosphatase PGAM5, mitochondrial	PGAM5;PXMP2	1.03412	0.977286	0.0484071	0.0331466
IPI00641788.1	SNRPC Small nuclear ribonucleoprotein polypeptide C	SNRPC	1.03157	0.961582	0.0448439	0.0565189
IPI00001883.1	SNX9 Sorting nexin-9	SNX9	1.03113	0.97498	0.044231	0.0365547
IPI00166010.6	CNOT1 Isoform 1 of CCR4-NOT transcription complex subunit 1	CNOT1	1.03021	0.971328	0.0429395	0.0419692
IPI00031458.1	ICMT Protein-S-isoprenylcysteine O-methyltransferase	ICMT	1.03021	0.971328	0.0429395	0.0419692
IPI00479191.2	HNRNPH1 51 kDa protein	HNRNPH1	1.02737	0.966183	0.0389536	0.0496318
IPI00377261.1	FUBP3 Isoform 1 of Far upstream element-binding protein 3	FUBP3	1.02687	0.979351	0.038257	0.0301015
IPI00215965.3	HNRNPA1 Isoform A1-B of Heterogeneous nuclear ribonucleoprotein A1	HNRNPA1	1.02372	0.982874	0.0338145	0.0249219
IPI00927731.1	AAMP Putative uncharacterized protein AAMP	AAMP	1.02226	0.975401	0.0317557	0.0359325
IPI00791086.2	EIF3D Putative uncharacterized protein EIF3D	EIF3D	1.02121	0.962427	0.0302844	0.055251
IPI00438229.2	TRIM28 Isoform 1 of Transcription intermediary factor 1-beta	TRIM28	1.02058	0.952304	0.0293936	0.0705057
IPI00719622.1	RPS28 40S ribosomal protein S28	RPS28	1.01804	0.981289	0.0257905	0.0272504
IPI00289758.6	CAPN2 Calpain-2 catalytic subunit	CAPN2	1.01773	0.940512	0.0253554	0.088482
IPI00914566.2	FDPS Farnesyl pyrophosphate synthase	FDPS	1.01596	0.979774	0.0228405	0.0294796
IPI00386189.2	NAA15 Isoform 1 of NMDA receptor-regulated protein 1	NAA15	1.01369	0.981884	0.019613	0.0263748
IPI00815784.1	PPP2CA Serine/threonine-protein phosphatase	PPP2CA	1.01284	0.991729	0.0184129	0.0119819
IPI00303868.1	GYS1 Glycogen [starch] synthase, muscle	GYS1	1.00967	0.987087	0.0138807	0.0187513
IPI00008998.3	PTPLAD1 Protein tyrosine phosphatase-like protein PTPLAD1	PTPLAD1	1.00494	0.992381	0.00711432	0.0110342
IPI00022543.4	PIGK GPI-anchor transamidase	PIGK	1.0029	0.997958	0.00417263	0.00294897
IPI00884896.2	TXNRD1 Isoform 1 of Thioredoxin reductase 1, cytoplasmic	TXNRD1	1.0012	0.998851	0.00173481	0.00165819

## Sheet: Table S3
Accession	description	Protein Symbol	Fold Change	p-value	Log2(FC)	-LOG2(p-value)
IPI00646334.1	SCD 28 kDa protein	SCD	0.351504	2.56104e-05	1.50839	15.2529
IPI00007673.4	CHCHD2 Coiled-coil-helix-coiled-coil-helix domain-containing protein 2, mitochondrial	CHCHD2	0.431631	0.00254091	1.21213	8.62044
IPI00556155.2	IGFBP3 insulin-like growth factor binding protein 3 isoform a precursor	IGFBP3	0.436039	8.38026e-05	1.19747	13.5426
IPI00010338.1	F3 Tissue factor	F3	0.483069	0.00315687	1.0497	8.30729
IPI00884904.1	AHNAK2 Isoform 3 of Protein AHNAK2	AHNAK2	0.515495	0.000116917	0.955969	13.0622
IPI00552643.2	FAM125B Isoform 1 of Multivesicular body subunit 12B	FAM125B	0.515671	0.0410196	0.955478	4.60754
IPI00921911.1	CRIP2 cDNA FLJ56946, highly similar to Cysteine-rich protein 2	CRIP2	0.517182	0.000386223	0.951257	11.3383
IPI00000013.1	CTSL2 Cathepsin L2	CTSL2	0.524618	0.00321681	0.930662	8.28015
IPI00908368.1	FSTL1 cDNA FLJ50214, highly similar to Follistatin-related protein 1	FSTL1	0.528336	9.52773e-05	0.920473	13.3575
IPI00007257.4	CLSTN1 Isoform 2 of Calsyntenin-1 (Fragment)	CLSTN1	0.53024	0.000205848	0.915282	12.2461
IPI00005733.1	TGFBR1 TGF-beta receptor type-1	TGFBR1	0.534083	0.000610313	0.904864	10.6782
IPI00219301.7	MARCKS Myristoylated alanine-rich C-kinase substrate	MARCKS	0.542087	3.53277e-06	0.883404	18.1108
IPI00339223.1	FN1 Isoform 3 of Fibronectin	FN1	0.556921	0.000164584	0.844455	12.5689
IPI00944649.1	ADAMTS12 Isoform 3 of A disintegrin and metalloproteinase with thrombospondin motifs 12	ADAMTS12	0.569707	0.00344824	0.811708	8.17993
IPI00742682.2	TPR Nucleoprotein TPR	TPR	0.603763	4.91771e-06	0.727947	17.6336
IPI00788747.1	TIMP2 22 kDa protein	TIMP2	0.607908	0.00369172	0.718075	8.08149
IPI00796530.1	NDRG1 15 kDa protein	NDRG1	0.609221	0.000567024	0.714963	10.7843
IPI00220813.1	EFEMP1 Isoform 2 of EGF-containing fibulin-like extracellular matrix protein 1	EFEMP1	0.609624	6.38633e-06	0.714007	17.2566
IPI00893354.1	MAD1L1 Putative uncharacterized protein MAD1L1	MAD1L1	0.615224	0.000239538	0.700817	12.0275
IPI00377045.3	LAMA3 Laminin alpha-3 chain variant 1	LAMA3	0.620497	0.000269334	0.688504	11.8583
IPI00816013.2	TMEM87A Isoform 3 of Transmembrane protein 87A	TMEM87A	0.626689	0.000534865	0.674179	10.8685
IPI00872375.3	SLC2A1 Solute carrier family 2 (Facilitated glucose transporter), member 1 variant (Fragment)	SLC2A1	0.628626	5.0232e-05	0.669726	14.281
IPI00374563.3	AGRN Agrin	AGRN	0.63034	0.000146154	0.665798	12.7402
IPI00216435.1	PTK2B Isoform 2 of Protein-tyrosine kinase 2-beta	PTK2B	0.632427	0.0109889	0.66103	6.50781
IPI00641384.2	SEC16A SEC16 homolog A	SEC16A	0.634709	0.000166335	0.655834	12.5536
IPI00798252.2	ANO6 cDNA FLJ44445 fis, clone UTERU2020718, highly similar to Transmembrane protein 16F	ANO6	0.639528	3.87319e-05	0.64492	14.6561
IPI00423156.1	CHEK2 Isoform 9 of Serine/threonine-protein kinase Chk2	CHEK2	0.647865	0.00172374	0.626236	9.18024
IPI00152900.2	LZIC cDNA FLJ55829, highly similar to Homo sapiens leucine zipper and CTNNBIP1 domain containing (LZIC), mRNA	LZIC	0.651524	2.38376e-05	0.618111	15.3564
IPI00879531.1	- 9 kDa protein	-	0.654681	0.0270681	0.611136	5.20726
IPI00296099.6	THBS1 Thrombospondin-1	THBS1	0.658203	0.000434346	0.603395	11.1689
IPI00658152.1	TNS3 Isoform 1 of Tensin-3	TNS3	0.661659	0.000135719	0.595839	12.8471
IPI00744211.2	EIF4E2 Eukaryotic translation initiation factor 4E type 2	EIF4E2	0.66186	0.042619	0.595403	4.55236
IPI00168849.3	TRIP10 Isoform 1 of Cdc42-interacting protein 4	TRIP10	0.67065	0.00172046	0.576368	9.18299
IPI00289800.7	G6PD Isoform Short of Glucose-6-phosphate 1-dehydrogenase	G6PD	0.670735	3.87635e-05	0.576186	14.6549
IPI00219825.2	PSAP Prosaposin	PSAP	0.673421	0.0112688	0.570419	6.47152
IPI00396015.5	ACACA Isoform 4 of Acetyl-CoA carboxylase 1	ACACA	0.673488	1.50353e-06	0.570275	19.3432
IPI00013871.1	RRM1 Ribonucleoside-diphosphate reductase large subunit	RRM1	0.677362	0.00039584	0.562001	11.3028
IPI00924630.1	NCAPH Putative uncharacterized protein NCAPH	NCAPH	0.681994	0.00469547	0.552168	7.73451
IPI00445429.2	SEC31A Isoform 7 of Protein transport protein Sec31A	SEC31A	0.687667	3.34103e-06	0.540218	18.1913
IPI00023080.3	CRIPT Cysteine-rich PDZ-binding protein	CRIPT	0.689433	0.00286977	0.536517	8.44485
IPI00413788.2	GPR107 Isoform 1 of Protein GPR107	GPR107	0.691855	0.0256557	0.531458	5.28457
IPI00554738.1	KLK6 Isoform 2 of Kallikrein-6	KLK6	0.693178	8.42548e-05	0.528703	13.5349
IPI00219076.1	STAT2 Isoform Short of Signal transducer and activator of transcription 2	STAT2	0.693795	0.0263109	0.52742	5.24819
IPI00430622.1	SPG20 Spartin	SPG20	0.695655	0.000195836	0.523556	12.3181
IPI00908532.1	LAMP1 cDNA FLJ57633, highly similar to Lysosome-associated membrane glycoprotein 1	LAMP1	0.698966	0.00131374	0.516706	9.57211
IPI00165393.1	ANP32E Acidic leucine-rich nuclear phosphoprotein 32 family member E	ANP32E	0.702099	0.00029948	0.510253	11.7053
IPI00385267.4	SRPR Signal recognition particle receptor subunit alpha	SRPR	0.704523	0.000249078	0.505282	11.9711
IPI00219049.2	TGOLN2 Isoform TGN48 of Trans-Golgi network integral membrane protein 2	TGOLN2	0.706706	0.0312459	0.500819	5.00019
IPI00216393.1	CLTA Isoform Non-brain of Clathrin light chain A	CLTA	0.708481	0.0295994	0.497199	5.07829
IPI00830023.1	NFATC2IP Isoform 2 of NFATC2-interacting protein	NFATC2IP	0.709378	0.00340853	0.495373	8.19664
IPI00658053.1	CTSD Putative uncharacterized protein CTSD	CTSD	0.709776	0.000335933	0.494565	11.5395
IPI00010141.4	POLE3 DNA polymerase epsilon subunit 3	POLE3	0.710162	0.00175158	0.493779	9.15713
IPI00304409.3	CARHSP1 Calcium-regulated heat stable protein 1	CARHSP1	0.711495	0.0287518	0.491074	5.1202
IPI00178998.5	SLFN11 Putative uncharacterized protein SLFN11 (Fragment)	SLFN11	0.711909	0.000503927	0.490235	10.9545
IPI00060893.1	C10orf104 UPF0448 protein C10orf104	C10orf104	0.712595	0.00879585	0.488845	6.82896
IPI00009607.1	RAP2C Ras-related protein Rap-2c	RAP2C	0.713561	0.000733308	0.486891	10.4133
IPI00640525.2	CTSA cathepsin A isoform a precursor	CTSA	0.714827	0.00123694	0.484333	9.659
IPI00873593.1	LRRC16A Isoform 2 of Leucine-rich repeat-containing protein 16A	LRRC16A	0.715094	0.000952825	0.483795	10.0355
IPI00152462.1	DNAH3 Isoform 1 of Dynein heavy chain 3, axonemal	DNAH3	0.715964	0.0209611	0.48204	5.57614
IPI00470422.1	ANKMY2 Putative uncharacterized protein DKFZp564O043	ANKMY2	0.7168	9.577e-05	0.480358	13.3501
IPI00073436.3	NECAP2 Isoform 2 of Adaptin ear-binding coat-associated protein 2	NECAP2	0.71688	0.00937093	0.480197	6.73759
IPI00396052.4	NUDCD3 KIAA1068 protein	NUDCD3	0.720179	0.000242657	0.473573	12.0088
IPI00376403.2	SPINT1 Isoform 1 of Kunitz-type protease inhibitor 1	SPINT1	0.721201	0.000103181	0.471526	13.2425
IPI00554711.3	JUP Junction plakoglobin	JUP	0.721241	0.00340534	0.471446	8.19799
IPI00639970.3	FAM160B1 Isoform 2 of Protein FAM160B1	FAM160B1	0.722965	0.000404886	0.468003	11.2702
IPI00032293.1	CST3 Cystatin-C	CST3	0.725864	0.00281072	0.462228	8.47484
IPI00220754.1	ADD3 Isoform 1 of Gamma-adducin	ADD3	0.726653	0.00201443	0.460662	8.95541
IPI00743335.2	MYO1C Isoform 1 of Myosin-Ic	MYO1C	0.726824	4.04196e-05	0.460321	14.5946
IPI00855846.1	C6orf115 UPF0727 protein C6orf115	C6orf115	0.727179	0.0363286	0.459617	4.78275
IPI00007730.1	C14orf1 Probable ergosterol biosynthetic protein 28	C14orf1	0.727452	0.00805386	0.459076	6.9561
IPI00909547.1	PPIC cDNA FLJ57929, moderately similar to Peptidyl-prolyl cis-trans isomerase C	PPIC	0.727619	0.00114468	0.458745	9.77084
IPI00847482.5	TXNRD1 Isoform 4 of Thioredoxin reductase 1, cytoplasmic	TXNRD1	0.728104	0.0450159	0.457784	4.47342
IPI00017160.3	VTA1 Vacuolar protein sorting-associated protein VTA1 homolog	VTA1	0.728787	0.00477436	0.456431	7.71048
IPI00872169.1	C3orf59 cDNA FLJ76099	C3orf59	0.732058	0.000347814	0.44997	11.4894
IPI00106495.1	NCAPG Condensin complex subunit 3	NCAPG	0.733358	0.00515218	0.44741	7.6006
IPI00221259.1	MYLK Isoform Del-1790 of Myosin light chain kinase, smooth muscle	MYLK	0.733362	0.00354964	0.447403	8.13811
IPI00298057.2	PPL Periplakin	PPL	0.734331	0.00123498	0.445498	9.66129
IPI00646262.1	NSDHL Putative uncharacterized protein NSDHL	NSDHL	0.736756	0.0360552	0.440742	4.79365
IPI00553183.1	CCBL2 kynurenine aminotransferase III isoform 2	CCBL2	0.736906	0.00242115	0.440448	8.69009
IPI00793987.1	KIAA0101 9 kDa protein	KIAA0101	0.737794	0.00168428	0.438709	9.21366
IPI00029403.1	SNX4 Sorting nexin-4	SNX4	0.738004	0.00265106	0.4383	8.55921
IPI00644062.1	CLIC3 Chloride intracellular channel 3	CLIC3	0.738641	0.0104523	0.437054	6.58003
IPI00878082.2	RABL4 RAB, member of RAS oncogene family-like 4	RABL4	0.740777	0.000146321	0.432888	12.7386
IPI00916535.1	P4HA1 prolyl 4-hydroxylase, alpha I subunit isoform 3 precursor	P4HA1	0.742119	8.20059e-06	0.430277	16.8958
IPI00026965.1	UBE2D3 Isoform 1 of Ubiquitin-conjugating enzyme E2 D3	UBE2D3	0.745834	0.00122181	0.423073	9.67677
IPI00807579.2	TNFAIP8 Isoform 3 of Tumor necrosis factor alpha-induced protein 8	TNFAIP8	0.747045	0.0028103	0.420733	8.47506
IPI00015105.1	CKS2 Cyclin-dependent kinases regulatory subunit 2	CKS2	0.747531	0.000108284	0.419795	13.1729
IPI00156689.3	VAT1 Synaptic vesicle membrane protein VAT-1 homolog	VAT1	0.7491	0.00869758	0.416769	6.84517
IPI00182914.2	COL4A3BP Isoform 2 of Collagen type IV alpha-3-binding protein	COL4A3BP	0.749467	0.000103187	0.416062	13.2425
IPI00796379.2	B2M cDNA FLJ57067, highly similar to Beta-2-microglobulin	B2M	0.75091	0.0447236	0.413288	4.48282
IPI00657721.1	PRPF31 55 kDa protein	PRPF31	0.751027	0.000687621	0.413064	10.5061
IPI00008215.1	ME1 NADP-dependent malic enzyme	ME1	0.752948	0.00234113	0.409378	8.73858
IPI00337801.1	DAAM1 Isoform 2 of Disheveled-associated activator of morphogenesis 1	DAAM1	0.753904	4.96585e-05	0.407547	14.2976
IPI00829927.1	ARMC9 Isoform 1 of LisH domain-containing protein ARMC9	ARMC9	0.754351	0.0464404	0.406693	4.42848
IPI00025318.1	SH3BGRL SH3 domain-binding glutamic acid-rich-like protein	SH3BGRL	0.75487	0.00170336	0.405699	9.1974
IPI00643943.2	LPCAT2 Isoform 2 of Lysophosphatidylcholine acyltransferase 2	LPCAT2	0.75548	0.00518222	0.404535	7.59221
IPI00783665.4	LAMA5 Laminin subunit alpha-5	LAMA5	0.756137	0.00114756	0.403281	9.76721
IPI00843881.1	TMEM214 transmembrane protein 214 isoform 2	TMEM214	0.758433	2.07243e-06	0.398907	18.8802
IPI00553131.2	GALE UDP-glucose 4-epimerase	GALE	0.758638	0.00180313	0.398516	9.11528
IPI00014572.2	SPARC Secreted protein, acidic, cysteine-rich (Osteonectin), isoform CRA_a	SPARC	0.759947	0.000574077	0.396028	10.7665
IPI00397348.5	AVL9 Isoform 1 of Late secretory pathway protein AVL9 homolog	AVL9	0.759959	0.00307274	0.396007	8.34626
IPI00658000.3	IGF2BP3 Isoform 1 of Insulin-like growth factor 2 mRNA-binding protein 3	IGF2BP3	0.760106	0.00039463	0.395727	11.3072
IPI00011302.1	CD59 CD59 glycoprotein	CD59	0.760538	0.0279043	0.394908	5.16337
IPI00909090.1	DYNC1LI2 cDNA FLJ52924, highly similar to Cytoplasmic dynein 1 light intermediate chain 2	DYNC1LI2	0.760915	0.00131335	0.394194	9.57254
IPI00023673.1	LGALS3BP Galectin-3-binding protein	LGALS3BP	0.761372	0.000158113	0.393326	12.6268
IPI00291992.1	CDC25B Isoform 2 of M-phase inducer phosphatase 2	CDC25B	0.76173	0.00177109	0.392649	9.14115
IPI00554617.2	TPP1 cDNA FLJ57277, highly similar to Tripeptidyl-peptidase 1	TPP1	0.761779	0.00723886	0.392556	7.11002
IPI00749373.2	- Similar to ribosomal protein L23	-	0.761951	0.0221953	0.39223	5.4936
IPI00166392.1	CADM1 Similar to Cell adhesion molecule 1 precursor	CADM1	0.76262	0.0185282	0.390964	5.75413
IPI00789251.2	GBE1 cDNA FLJ59760, highly similar to 1,4-alpha-glucan branching enzyme	GBE1	0.763701	0.00168032	0.38892	9.21705
IPI00152998.3	LRRC40 Leucine-rich repeat-containing protein 40	LRRC40	0.764826	0.00459215	0.386796	7.76661
IPI00909579.1	ACSF2 cDNA FLJ51819, weakly similar to Long-chain-fatty-acid--CoA ligase	ACSF2	0.765726	0.000246525	0.3851	11.986
IPI00022462.2	TFRC Transferrin receptor protein 1	TFRC	0.765842	0.00603479	0.384881	7.37248
IPI00219893.6	CTNNB1 cDNA FLJ59565, highly similar to Beta-catenin	CTNNB1	0.765965	0.00983646	0.38465	6.66764
Reverse_IPI:IPI00845298.1|TREMBL:A4QMS1|	LOC441493 Hypothetical gene supported by BC067869	LOC441493	0.767181	0.0123439	0.38236	6.34006
IPI00103951.3	USP28 Isoform 2 of Ubiquitin carboxyl-terminal hydrolase 28	USP28	0.767959	0.00152164	0.3809	9.36016
IPI00384155.1	LGMN Full-length cDNA clone CS0DI002YH20 of Placenta of Homo sapiens	LGMN	0.76871	0.00081261	0.379488	10.2651
IPI00642416.1	TROVE2 TROVE domain family, member 2, isoform CRA_d	TROVE2	0.769004	4.02208e-05	0.378938	14.6017
IPI00024175.3	PSMA7 Isoform 1 of Proteasome subunit alpha type-7	PSMA7	0.769314	0.0371561	0.378355	4.75026
IPI00791699.1	TMCO6 Isoform 2 of Transmembrane and coiled-coil domain-containing protein 6	TMCO6	0.769314	0.0163168	0.378355	5.9375
IPI00304064.8	INADL Isoform 1 of InaD-like protein	INADL	0.769808	0.000166246	0.37743	12.5544
IPI00220766.5	GLO1 Lactoylglutathione lyase	GLO1	0.7707	0.0174264	0.375759	5.84258
IPI00019997.1	LIN7C Protein lin-7 homolog C	LIN7C	0.771045	8.53866e-05	0.375113	13.5156
IPI00006378.3	CCDC72 Coiled-coil domain-containing protein 72	CCDC72	0.77235	0.00488629	0.372674	7.67705
IPI00152671.7	FAM91A1 Protein FAM91A1	FAM91A1	0.773924	0.00830066	0.369736	6.91256
IPI00794695.1	RASA2 RAS p21 protein activator 2 variant	RASA2	0.77421	0.000473436	0.369203	11.0445
IPI00922855.1	TUBGCP2 TUBGCP2 protein	TUBGCP2	0.774435	0.00716694	0.368783	7.12443
IPI00399265.2	TPD52L2 tumor protein D52-like 2 isoform a	TPD52L2	0.775251	0.0438533	0.367264	4.51117
IPI00004489.1	MOCS3 Adenylyltransferase and sulfurtransferase MOCS3	MOCS3	0.776304	0.0191493	0.365307	5.70656
IPI00657687.1	ANLN Isoform 1 of Actin-binding protein anillin	ANLN	0.776363	0.0024358	0.365196	8.68139
IPI00008711.3	WFS1 Wolframin	WFS1	0.776387	0.00526338	0.365153	7.56979
IPI00220566.2	TXNRD2 Isoform 1 of Thioredoxin reductase 2, mitochondrial	TXNRD2	0.776716	0.00654705	0.36454	7.25494
IPI00302690.5	ACTR10 Actin-related protein 10	ACTR10	0.776726	0.0122378	0.364521	6.35251
IPI00027181.2	SC5DL Lathosterol oxidase	SC5DL	0.777095	0.00894446	0.363836	6.80479
IPI00216159.14	GFPT2 Glucosamine--fructose-6-phosphate aminotransferase [isomerizing] 2	GFPT2	0.778044	0.00120915	0.362076	9.69179
IPI00947127.1	LDHA lactate dehydrogenase A isoform 3	LDHA	0.778507	0.000289993	0.361218	11.7517
IPI00002270.3	C6orf211 UPF0364 protein C6orf211	C6orf211	0.779598	0.046167	0.359197	4.43699
IPI00853454.1	LAMB1 200 kDa protein	LAMB1	0.779603	0.000282354	0.359188	11.7902
IPI00219025.3	GLRX Glutaredoxin-1	GLRX	0.779848	0.0202671	0.358735	5.62472
IPI00748145.2	GNAI2 Isoform 1 of Guanine nucleotide-binding protein G(i) subunit alpha-2	GNAI2	0.78039	0.0312939	0.357733	4.99798
IPI00788676.1	CD109 Isoform 2 of CD109 antigen	CD109	0.780411	0.00591896	0.357693	7.40044
IPI00784816.1	AKT2 AKT2 protein	AKT2	0.780598	0.0031558	0.357348	8.30778
IPI00644418.2	SH3GL1 cDNA FLJ58609, highly similar to SH3-containing GRB2-like protein 1	SH3GL1	0.781444	0.0027141	0.355786	8.52531
IPI00003482.1	DECR1 2,4-dienoyl-CoA reductase, mitochondrial	DECR1	0.781473	0.00216271	0.355732	8.85294
IPI00299506.9	GFPT1 Isoform 2 of Glucosamine--fructose-6-phosphate aminotransferase [isomerizing] 1	GFPT1	0.781534	0.000210912	0.35562	12.2111
IPI00472652.1	HLA-B HLA class I histocompatibility antigen, B-37 alpha chain	HLA-B	0.781823	0.00169458	0.355085	9.20486
IPI00640997.1	IDI1 Putative uncharacterized protein IDI1	IDI1	0.782383	0.00127021	0.354053	9.62072
IPI00032848.1	CCDC53 WASH complex subunit CCDC53	CCDC53	0.782637	0.00196605	0.353586	8.99049
IPI00790653.1	TRAM1 TRAM1 protein (Fragment)	TRAM1	0.7828	0.00024542	0.353284	11.9925
IPI00917030.1	CPVL Putative uncharacterized protein CPVL	CPVL	0.782976	0.0321784	0.35296	4.95776
IPI00220668.1	SHMT1 Isoform 2 of Serine hydroxymethyltransferase, cytosolic	SHMT1	0.783259	0.000302212	0.352439	11.6922
IPI00396387.3	GNL1 Isoform 1 of Guanine nucleotide-binding protein-like 1	GNL1	0.783721	0.00275864	0.351588	8.50183
IPI00002745.1	CTSZ Cathepsin Z	CTSZ	0.784069	0.00768282	0.350948	7.02415
IPI00218881.2	TSC2 Isoform 2 of Tuberin	TSC2	0.784237	0.000927081	0.350639	10.075
IPI00399089.4	MESDC2 LDLR chaperone MESD	MESDC2	0.784284	0.0289338	0.350553	5.1111
IPI00472164.2	WASF2 Wiskott-Aldrich syndrome protein family member 2	WASF2	0.786609	0.0211734	0.346281	5.56161
IPI00941167.1	HEXA Beta-hexosaminidase subunit alpha	HEXA	0.786782	0.00129982	0.345964	9.58747
IPI00216617.3	KIAA1012 Isoform 2 of Protein TRS85 homolog	KIAA1012	0.786972	0.00633321	0.345617	7.30285
IPI00020418.1	RRAS Ras-related protein R-Ras	RRAS	0.787274	0.00443549	0.345062	7.81669
IPI00878876.1	SNRPD3 cDNA FLJ51872, highly similar to Small nuclear ribonucleoprotein Sm D3	SNRPD3	0.787307	0.0230013	0.345001	5.44214
IPI00025874.2	RPN1 Dolichyl-diphosphooligosaccharide--protein glycosyltransferase subunit 1 precursor	RPN1	0.787499	0.0175579	0.34465	5.83174
IPI00306369.3	NSUN2 tRNA (cytosine-5-)-methyltransferase NSUN2	NSUN2	0.787929	3.06371e-05	0.343863	14.9944
IPI00844508.1	CGN cingulin	CGN	0.788626	0.00979742	0.342588	6.67338
IPI00414000.5	MEST Isoform 2 of Mesoderm-specific transcript homolog protein	MEST	0.789264	0.00698141	0.34142	7.16227
IPI00062884.4	CTTN cortactin isoform b	CTTN	0.790098	0.0050491	0.339896	7.62976
IPI00472130.1	HLA-B HLA class I histocompatibility antigen, B-14 alpha chain	HLA-B	0.790314	0.0011952	0.339502	9.70853
IPI00026448.2	MFF Isoform 1 of Mitochondrial fission factor	MFF	0.790401	0.00598098	0.339343	7.3854
IPI00472165.1	PLOD2 Isoform 1 of Procollagen-lysine,2-oxoglutarate 5-dioxygenase 2	PLOD2	0.791413	0.00036028	0.337498	11.4386
IPI00793102.1	RPL35A Putative uncharacterized protein RPL35A	RPL35A	0.791416	0.0016228	0.337492	9.2673
IPI00446007.2	LIPA Isoform 2 of Lysosomal acid lipase/cholesteryl ester hydrolase	LIPA	0.791596	0.00302344	0.337163	8.36959
IPI00878984.1	DDT 14 kDa protein	DDT	0.791762	0.000733027	0.336862	10.4138
IPI00642012.1	STMN1 Stathmin	STMN1	0.791826	0.000947502	0.336745	10.0436
IPI00902999.1	TBCEL Leucine rich repeat containing 35, isoform CRA_a	TBCEL	0.792678	0.000222756	0.335193	12.1323
IPI00014264.5	ACAP2 Arf-GAP with coiled-coil, ANK repeat and PH domain-containing protein 2	ACAP2	0.792979	0.00099959	0.334645	9.96638
IPI00018300.2	IFIT1 Interferon-induced protein with tetratricopeptide repeats 1	IFIT1	0.793034	0.0002853	0.334545	11.7752
IPI00794448.1	ADAM10 Putative uncharacterized protein ADAM10	ADAM10	0.793302	0.00019496	0.334058	12.3245
IPI00025861.3	CDH1 Cadherin-1	CDH1	0.794913	0.000600031	0.331131	10.7027
IPI00514681.2	VPS45 cDNA FLJ50448, highly similar to Vacuolar protein sorting-associated protein 45	VPS45	0.795	0.00820274	0.330972	6.92968
IPI00470576.4	LRRC57 Leucine-rich repeat-containing protein 57	LRRC57	0.795816	0.0028362	0.329493	8.46182
IPI00454910.2	CDC42BPG Serine/threonine-protein kinase MRCK gamma	CDC42BPG	0.796354	0.00556756	0.328519	7.48874
IPI00794752.1	DIAPH3 Isoform 4 of Protein diaphanous homolog 3	DIAPH3	0.796903	0.000994746	0.327524	9.97338
IPI00383085.2	TMEM43 23 kDa protein	TMEM43	0.797034	0.0193394	0.327287	5.69231
IPI00872773.1	ERO1L 54 kDa protein	ERO1L	0.798462	0.000378904	0.324705	11.3659
IPI00024661.5	SEC24C Protein transport protein Sec24C	SEC24C	0.799052	2.08687e-05	0.323638	15.5483
IPI00031109.4	NDUFAF2 Mimitin, mitochondrial	NDUFAF2	1.20038	0.0380887	-0.263495	4.71449
IPI00883896.1	LIMA1 LIM domain and actin binding 1 isoform a	LIMA1	1.20081	0.00481402	-0.264012	7.69854
IPI00299254.4	EIF5B Eukaryotic translation initiation factor 5B	EIF5B	1.20118	0.00735021	-0.264454	7.088
IPI00006092.1	PMM2 Phosphomannomutase 2	PMM2	1.20162	0.0201457	-0.264986	5.63339
IPI00796572.1	C12orf57 12 kDa protein	C12orf57	1.20315	0.0201907	-0.26682	5.63016
IPI00470800.2	HPCAL1 Putative uncharacterized protein DKFZp781K1922	HPCAL1	1.20362	0.00668942	-0.267376	7.2239
IPI00604713.3	CKAP4 Isoform 2 of Cytoskeleton-associated protein 4	CKAP4	1.20378	0.00841024	-0.267573	6.89364
IPI00554573.1	ATR Isoform 2 of Serine/threonine-protein kinase ATR	ATR	1.20423	0.044065	-0.26811	4.50422
IPI00940698.1	FAT1 Protocadherin Fat 1	FAT1	1.20428	0.0083192	-0.268167	6.90934
IPI00470801.1	ATAD2 Isoform 2 of ATPase family AAA domain-containing protein 2	ATAD2	1.20445	0.0155525	-0.26838	6.00671
IPI00641397.3	ZGPAT Isoform 2 of Zinc finger CCCH-type with G patch domain-containing protein	ZGPAT	1.20521	0.0016641	-0.269286	9.23104
IPI00018364.2	RAP2B Ras-related protein Rap-2b	RAP2B	1.20524	0.00100193	-0.269319	9.963
IPI00789551.1	MATR3 Putative uncharacterized protein MATR3	MATR3	1.20636	0.019045	-0.270663	5.71445
IPI00220685.1	HNRNPD Isoform 4 of Heterogeneous nuclear ribonucleoprotein D0	HNRNPD	1.20659	0.00133559	-0.270932	9.54831
IPI00798302.2	EIF4B cDNA FLJ59405, highly similar to Eukaryotic translation initiation factor 4B	EIF4B	1.20696	0.00520219	-0.271373	7.58666
IPI00216026.2	VDAC2 Isoform 3 of Voltage-dependent anion-selective channel protein 2	VDAC2	1.20734	0.00216046	-0.271828	8.85445
IPI00877923.1	- 7 kDa protein	-	1.20825	0.0325066	-0.272917	4.94312
IPI00795180.3	FAM162A cDNA FLJ59673, highly similar to Homo sapiens growth and transformation-dependent protein (E2IG5), mRNA	FAM162A	1.20835	0.0186049	-0.273044	5.74817
IPI00745793.1	CCNB1 G2/mitotic-specific cyclin-B1	CCNB1	1.20906	0.0299388	-0.273885	5.06184
IPI00792364.1	PRKCD cDNA FLJ57052, highly similar to Protein kinase C delta type	PRKCD	1.20918	0.00256549	-0.274026	8.60655
IPI00218129.1	ZDHHC6 Isoform 2 of Probable palmitoyltransferase ZDHHC6	ZDHHC6	1.21034	0.0131548	-0.275414	6.24826
Reverse_IPI:IPI00295767.4|SWISS-PROT:O95	OLFM2 Noelin-2	OLFM2	1.21139	0.00406356	-0.276658	7.94304
IPI00171626.3	LPCAT1 Lysophosphatidylcholine acyltransferase 1	LPCAT1	1.2122	0.000776966	-0.277623	10.3299
IPI00873854.1	MST1P9 64 kDa protein	MST1P9	1.2131	0.00439472	-0.278701	7.83001
IPI00410026.1	LUC7L Isoform 2 of Putative RNA-binding protein Luc7-like 1	LUC7L	1.21328	0.00321678	-0.278908	8.28017
IPI00293817.3	NAPG Gamma-soluble NSF attachment protein	NAPG	1.21363	0.00906452	-0.279327	6.78555
IPI00006907.1	C12orf5 Probable fructose-2,6-bisphosphatase TIGAR	C12orf5	1.21365	0.00299715	-0.279355	8.38219
IPI00216975.1	TPM4 Isoform 2 of Tropomyosin alpha-4 chain	TPM4	1.21393	0.000869657	-0.279683	10.1673
IPI00911069.1	GTF2F1 cDNA FLJ50288, highly similar to Transcription initiation factor IIF alpha subunit	GTF2F1	1.21398	0.0477856	-0.279747	4.38728
IPI00554715.4	FXR1 Isoform 2 of Fragile X mental retardation syndrome-related protein 1	FXR1	1.21611	0.000185779	-0.282276	12.3941
IPI00334190.4	STOML2 Stomatin-like protein 2	STOML2	1.21691	0.0139087	-0.283221	6.16787
IPI00794252.1	CRELD2 Isoform 5 of Cysteine-rich with EGF-like domain protein 2	CRELD2	1.21694	0.00187675	-0.283256	9.05755
IPI00942760.1	MRPS27 28S ribosomal protein S27, mitochondrial	MRPS27	1.21706	0.00801236	-0.283405	6.96356
IPI00607732.1	NCLN Isoform 2 of Nicalin	NCLN	1.21713	0.00400873	-0.283486	7.96264
IPI00784161.1	SUPT6H Isoform 1 of Transcription elongation factor SPT6	SUPT6H	1.21722	0.000570747	-0.283585	10.7749
IPI00232492.4	TRIM29 Isoform Beta of Tripartite motif-containing protein 29	TRIM29	1.21747	0.0110988	-0.283891	6.49346
IPI00032881.2	MRPS23 28S ribosomal protein S23, mitochondrial	MRPS23	1.21898	0.00139005	-0.285678	9.49065
IPI00903145.1	RDX Radixin	RDX	1.21903	0.00288707	-0.285735	8.43618
IPI00556586.2	RUFY1 Isoform 3 of RUN and FYVE domain-containing protein 1	RUFY1	1.21928	0.0309752	-0.286029	5.01274
IPI00922773.1	TUFT1 cDNA FLJ58031, highly similar to Tuftelin	TUFT1	1.21934	0.00166533	-0.286097	9.22998
IPI00220572.2	LAMC2 Isoform Short of Laminin subunit gamma-2	LAMC2	1.2195	0.00324526	-0.286289	8.26745
IPI00143877.4	BCOR Isoform 3 of BCL-6 corepressor	BCOR	1.22003	0.022351	-0.286921	5.48352
IPI00000877.1	HYOU1 Hypoxia up-regulated protein 1	HYOU1	1.22157	0.00421973	-0.288733	7.88864
IPI00004233.2	MKI67 Isoform Long of Antigen KI-67	MKI67	1.22169	0.001355	-0.288882	9.52749
IPI00414129.3	RUFY2 RUN and FYVE domain containing 2, isoform CRA_b	RUFY2	1.22317	0.010689	-0.290623	6.54773
IPI00179328.3	CTNNAL1 Isoform 1 of Alpha-catulin	CTNNAL1	1.22355	0.0322026	-0.291077	4.95668
IPI00479589.3	RBM17 RNA binding motif protein 17	RBM17	1.22375	0.0011859	-0.29131	9.7198
IPI00844406.1	ARGLU1 Isoform 2 of Arginine and glutamate-rich protein 1	ARGLU1	1.22507	4.12576e-05	-0.292865	14.565
IPI00290461.3	EIF3J Eukaryotic translation initiation factor 3 subunit J	EIF3J	1.22616	0.00328863	-0.29415	8.2483
IPI00871959.1	GNL3L Putative uncharacterized protein GNL3L	GNL3L	1.22668	0.0139997	-0.294757	6.15846
IPI00854834.2	EML4 echinoderm microtubule associated protein like 4 isoform b	EML4	1.22681	0.02582	-0.294916	5.27537
IPI00170429.3	OGFOD1 Isoform 1 of 2-oxoglutarate and iron-dependent oxygenase domain-containing protein 1	OGFOD1	1.2278	0.00476359	-0.296079	7.71373
IPI00101299.3	C1GALT1C1 C1GALT1-specific chaperone 1	C1GALT1C1	1.22818	0.0033135	-0.296517	8.23743
IPI00478456.1	KLC3 Isoform 1 of Kinesin light chain 3	KLC3	1.2283	0.00796917	-0.29666	6.97135
IPI00790795.1	GFM1 69 kDa protein	GFM1	1.22881	0.000445108	-0.297258	11.1336
IPI00334282.2	FAM3C Protein FAM3C	FAM3C	1.22932	0.000136881	-0.297856	12.8348
IPI00298696.2	TCOF1 Isoform 2 of Treacle protein	TCOF1	1.22953	0.0303001	-0.298105	5.04453
IPI00009946.4	TOMM34 Mitochondrial import receptor subunit TOM34	TOMM34	1.22989	0.0342864	-0.29853	4.86622
IPI00607820.1	GAR1 Isoform 2 of H/ACA ribonucleoprotein complex subunit 1	GAR1	1.23188	0.00443926	-0.300866	7.81547
IPI00218609.2	STAU1 Isoform Short of Double-stranded RNA-binding protein Staufen homolog 1	STAU1	1.23239	0.000770044	-0.301465	10.3428
IPI00878508.1	ZNF593 Zinc finger protein 593	ZNF593	1.23546	0.0410745	-0.305053	4.60561
IPI00219027.1	ZMYM3 Isoform 2 of Zinc finger MYM-type protein 3	ZMYM3	1.23627	8.0954e-05	-0.305996	13.5925
IPI00658145.3	C7orf27 Isoform 1 of HEAT repeat-containing protein C7orf27	C7orf27	1.23685	0.00494778	-0.306672	7.659
IPI00892608.1	THOC5 Putative uncharacterized protein THOC5	THOC5	1.24159	0.0231035	-0.312192	5.43574
IPI00220918.1	DNMT1 Isoform 2 of DNA (cytosine-5)-methyltransferase 1	DNMT1	1.24413	0.000435085	-0.315142	11.1664
IPI00004795.1	CLNS1A Methylosome subunit pICln	CLNS1A	1.24785	0.0171992	-0.319444	5.86151
IPI00607616.2	AGFG1 Isoform 1 of Arf-GAP domain and FG repeats-containing protein 1	AGFG1	1.2482	0.00777923	-0.319846	7.00616
IPI00909555.1	GBP1 cDNA FLJ51602, highly similar to Interferon-induced guanylate-binding protein 1	GBP1	1.25221	0.0126216	-0.32448	6.30796
IPI00903288.1	- cDNA FLJ33626 fis, clone BRAMY2022160, highly similar to Microtubule-associated protein RP/EB family member 2	-	1.25242	0.00806634	-0.324722	6.95387
IPI00004506.3	KCTD5 BTB/POZ domain-containing protein KCTD5	KCTD5	1.25293	0.0123284	-0.325306	6.34187
IPI00305010.3	CPPED1 Isoform 1 of Calcineurin-like phosphoesterase domain-containing protein 1	CPPED1	1.25296	0.00276219	-0.325339	8.49997
IPI00410069.4	ZC3HAV1 Putative uncharacterized protein ZC3HAV1	ZC3HAV1	1.25331	0.00900138	-0.325743	6.79564
IPI00782985.1	EIF4G2 Isoform 2 of Eukaryotic translation initiation factor 4 gamma 2	EIF4G2	1.2534	0.00160348	-0.325848	9.28458
IPI00879854.3	SIRT1 cDNA FLJ76335, highly similar to Homo sapiens sirtuin (silent mating type information regulation 2 homolog) 1 (S. cerevisiae), mRNA	SIRT1	1.25636	0.00409945	-0.329245	7.93035
IPI00910350.1	MAPRE1 cDNA FLJ52068, highly similar to Microtubule-associated protein RP/EB family member 1	MAPRE1	1.25758	0.0191867	-0.330653	5.70375
IPI00099311.3	TRMT6 Isoform 1 of tRNA (adenine-N(1)-)-methyltransferase non-catalytic subunit TRM6	TRMT6	1.26001	0.00203344	-0.333434	8.94186
IPI00006987.1	DDX24 ATP-dependent RNA helicase DDX24	DDX24	1.26182	0.00101602	-0.335501	9.94285
IPI00103467.4	ALDH1B1 Aldehyde dehydrogenase X, mitochondrial	ALDH1B1	1.26186	5.0878e-05	-0.335548	14.2626
IPI00074870.1	DNAJC1 DnaJ homolog subfamily C member 1	DNAJC1	1.26197	0.00458085	-0.335683	7.77017
IPI00219219.3	LGALS1 Galectin-1	LGALS1	1.26318	0.0161217	-0.337064	5.95485
IPI00639879.2	RPRD2 Isoform 3 of Regulation of nuclear pre-mRNA domain-containing protein 2	RPRD2	1.26344	0.0103893	-0.337355	6.58876
IPI00008524.1	PABPC1 Isoform 1 of Polyadenylate-binding protein 1	PABPC1	1.26368	0.00520776	-0.337634	7.58512
IPI00942186.1	AKAP1 Isoform 1 of A kinase anchor protein 1, mitochondrial	AKAP1	1.26378	0.000544537	-0.337747	10.8427
IPI00455134.1	HNRNPA3 Isoform 2 of Heterogeneous nuclear ribonucleoprotein A3	HNRNPA3	1.26646	0.0141229	-0.340799	6.14581
IPI00304754.1	FERMT1 Isoform 1 of Fermitin family homolog 1	FERMT1	1.26759	0.00559214	-0.342092	7.48238
IPI00028564.1	GBP1 Interferon-induced guanylate-binding protein 1	GBP1	1.26881	0.0104303	-0.343475	6.58307
IPI00909181.1	GRPEL1 GrpE protein homolog	GRPEL1	1.26923	0.00414943	-0.34395	7.91287
IPI00382756.1	PLRG1 Isoform 2 of Pleiotropic regulator 1	PLRG1	1.27272	0.000481941	-0.347916	11.0189
IPI00004459.1	DIMT1L Probable dimethyladenosine transferase	DIMT1L	1.27347	0.0383974	-0.348762	4.70285
IPI00023560.1	PDLIM7 Isoform 2 of PDZ and LIM domain protein 7	PDLIM7	1.27446	0.00071833	-0.349885	10.4431
IPI00031698.4	C2orf49 Ashwin	C2orf49	1.27491	0.000952708	-0.350392	10.0357
IPI00104050.3	THRAP3 Thyroid hormone receptor-associated protein 3	THRAP3	1.27493	0.00443844	-0.350418	7.81573
IPI00006379.1	NOP58 Nucleolar protein 58	NOP58	1.27513	0.00272443	-0.350643	8.51983
IPI00011932.8	HSPA12A Heat shock 70 kDa protein 12A	HSPA12A	1.27829	0.00312616	-0.354219	8.32139
IPI00552558.3	EFNB2 Putative uncharacterized protein EFNB2	EFNB2	1.27898	0.0180432	-0.354999	5.7924
IPI00867509.1	CORO1C Coronin-1C_i3 protein	CORO1C	1.27954	0.0057113	-0.355621	7.45197
IPI00171217.2	AKAP2 Isoform 1 of A-kinase anchor protein 2	AKAP2	1.2802	0.00117929	-0.356369	9.72787
IPI00645809.1	PDXDC1 cDNA FLJ53168	PDXDC1	1.28162	0.00995143	-0.357972	6.65088
IPI00798375.2	DDX5 cDNA FLJ59357, highly similar to Probable ATP-dependent RNA helicase DDX5	DDX5	1.28213	0.000213992	-0.358542	12.1902
IPI00375144.5	SRRT Isoform 1 of Serrate RNA effector molecule homolog	SRRT	1.28265	0.000111144	-0.359129	13.1353
IPI00142629.1	PPP1R8 Isoform Beta of Nuclear inhibitor of protein phosphatase 1	PPP1R8	1.28387	0.037653	-0.360496	4.73109
IPI00012837.1	KIF5B Kinesin-1 heavy chain	KIF5B	1.28706	0.0017201	-0.364082	9.18329
IPI00004358.4	PYGB Glycogen phosphorylase, brain form	PYGB	1.28742	0.000232385	-0.364484	12.0712
IPI00010349.1	AGPS Alkyldihydroxyacetonephosphate synthase, peroxisomal	AGPS	1.28795	0.00194367	-0.365082	9.007
IPI00219306.1	MAGOH Protein mago nashi homolog	MAGOH	1.29066	0.00203909	-0.368107	8.93786
IPI00061356.3	CCDC99 Isoform 1 of Protein Spindly	CCDC99	1.29153	0.00928565	-0.369079	6.75078
IPI00293884.6	KIF23 Isoform 2 of Kinesin-like protein KIF23	KIF23	1.2921	0.000149601	-0.369717	12.7066
IPI00152330.1	LRRC20 Isoform 1 of Leucine-rich repeat-containing protein 20	LRRC20	1.29418	0.0388718	-0.372033	4.68513
IPI00386760.2	TMEM48 Isoform 1 of Nucleoporin NDC1	TMEM48	1.299	0.00188853	-0.377396	9.04852
IPI00295624.5	DBN1 Isoform 2 of Drebrin	DBN1	1.30163	0.00802266	-0.380322	6.9617
IPI00220158.1	ADD1 Isoform 3 of Alpha-adducin	ADD1	1.30238	0.0145485	-0.381148	6.10298
IPI00924788.2	NCEH1 arylacetamide deacetylase-like 1 isoform a	NCEH1	1.306	0.000292164	-0.385156	11.7409
IPI00328306.9	RP11-74E24.2;ZC3H11A Zinc finger CCCH domain-containing protein 11A	RP11-74E24.2;ZC3H11A	1.3084	0.002012	-0.387804	8.95715
IPI00025366.4	CS Citrate synthase, mitochondrial	CS	1.30872	0.0169388	-0.388158	5.88353
IPI00787942.1	NSFP1 similar to N-ethylmaleimide-sensitive factor	NSFP1	1.30944	0.0326782	-0.38895	4.93553
IPI00414696.1	HNRNPA2B1 Isoform A2 of Heterogeneous nuclear ribonucleoproteins A2/B1	HNRNPA2B1	1.30953	0.0495875	-0.389046	4.33388
IPI00011770.1	NDUFA4 NADH dehydrogenase [ubiquinone] 1 alpha subcomplex subunit 4	NDUFA4	1.31038	0.000176062	-0.389988	12.4716
IPI00172611.4	POM121 Putative uncharacterized protein POM121	POM121	1.31551	0.0118462	-0.395617	6.39943
IPI00215978.4	POLR3D DNA-directed RNA polymerase III subunit RPC4	POLR3D	1.31551	0.00315817	-0.395622	8.3067
IPI00068506.1	ABCF2 ATP-binding cassette, sub-family F, member 2 isoform b	ABCF2	1.31551	0.000327289	-0.395627	11.5771
IPI00747237.1	NOP16 HSPC185	NOP16	1.31642	0.0030665	-0.396621	8.34919
IPI00845305.2	EIF2A cDNA FLJ57962, highly similar to Homo sapiens eukaryotic translation initiation factor (eIF) 2A (eIF2A), mRNA	EIF2A	1.31768	0.022377	-0.398003	5.48184
IPI00739880.1	KDM2A Isoform 2 of Lysine-specific demethylase 2A	KDM2A	1.31817	0.0233034	-0.398533	5.42331
IPI00019205.1	C14orf4 Enhanced at puberty protein 1	C14orf4	1.32205	0.0260596	-0.402774	5.26204
IPI00215801.1	RBM39 Isoform 2 of RNA-binding protein 39	RBM39	1.32222	0.00181245	-0.402961	9.10784
IPI00215704.2	BNIP1 Isoform 1 of Vesicle transport protein SEC20	BNIP1	1.32469	0.0276413	-0.405654	5.17703
IPI00843876.1	TNPO1 Isoform 2 of Transportin-1	TNPO1	1.32706	0.000610898	-0.408233	10.6768
IPI00412147.1	SLC27A4 Long-chain fatty acid transport protein 4	SLC27A4	1.33001	0.0110322	-0.411437	6.50214
IPI00892790.1	- 37 kDa protein	-	1.33063	4.68126e-05	-0.412108	14.3827
IPI00221106.5	SF3B2 splicing factor 3B subunit 2	SF3B2	1.33183	0.0419982	-0.413406	4.57353
IPI00554461.1	PES1 Isoform 2 of Pescadillo homolog	PES1	1.33229	0.0168823	-0.413911	5.88834
IPI00909290.1	RBM22 Isoform 2 of Pre-mRNA-splicing factor RBM22	RBM22	1.33285	0.00236833	-0.414514	8.72191
IPI00215815.3	AUP1 Isoform Short of Ancient ubiquitous protein 1	AUP1	1.33288	0.0356838	-0.414549	4.80859
IPI00024662.1	CBX5 Chromobox protein homolog 5	CBX5	1.33359	0.00295319	-0.415314	8.40351
IPI00019733.1	RAE1 mRNA export factor	RAE1	1.33393	0.0136535	-0.415685	6.19458
IPI00419891.3	SCFD2 Isoform 1 of Sec1 family domain-containing protein 2	SCFD2	1.33413	0.00182971	-0.415902	9.09417
IPI00032140.4	SERPINH1 Serpin H1	SERPINH1	1.34036	0.022817	-0.422616	5.45375
IPI00026627.4	RP2 Protein XRP2	RP2	1.34138	6.78032e-05	-0.423722	13.8483
IPI00007797.3	FABP5L9;FABP5L2;FABP5L7;FABP5 Fatty acid-binding protein, epidermal	FABP5L9;FABP5L2;FABP5L7;FABP5	1.34224	0.00126389	-0.424641	9.62791
IPI00027082.1	EPN1 Isoform 2 of Epsin-1	EPN1	1.34255	0.0166966	-0.424973	5.9043
IPI00871811.1	ARMC6 armadillo repeat containing 6	ARMC6	1.34568	0.00987016	-0.428334	6.66271
IPI00794581.1	TMOD2 34 kDa protein	TMOD2	1.34923	0.0158246	-0.432135	5.98169
IPI00297532.8	ANK1 Isoform Er2 of Ankyrin-1	ANK1	1.35086	0.000134906	-0.433882	12.8558
IPI00658097.1	HMGN1;LOC643790 Putative uncharacterized protein HMGN1	HMGN1;LOC643790	1.35159	0.0261174	-0.434662	5.25884
IPI00843890.1	GOPC Isoform 2 of Golgi-associated PDZ and coiled-coil motif-containing protein	GOPC	1.35384	0.000479159	-0.437054	11.0272
IPI00941385.2	USP10 Isoform 3 of Ubiquitin carboxyl-terminal hydrolase 10	USP10	1.35494	0.0261074	-0.438229	5.2594
IPI00642545.1	KIFAP3 Kinesin-associated protein 3, isoform CRA_d	KIFAP3	1.35573	0.000209797	-0.439074	12.2187
IPI00024757.1	UQCR11 Cytochrome b-c1 complex subunit 10	UQCR11	1.35635	0.000613445	-0.439733	10.6708
IPI00852645.2	MICAL3 microtubule associated monoxygenase, calponin and LIM domain containing 3 isoform 1	MICAL3	1.35785	0.00386136	-0.441327	8.01668
IPI00029193.1	HGFAC Hepatocyte growth factor activator	HGFAC	1.35968	0.0187597	-0.443264	5.73622
IPI00550243.2	THUMPD1 THUMP domain-containing protein 1	THUMPD1	1.36422	0.0198167	-0.448073	5.65714
IPI00830108.1	DNAJC2 Isoform 1 of DnaJ homolog subfamily C member 2	DNAJC2	1.3648	0.000477244	-0.448688	11.033
IPI00020510.1	CISD1 CDGSH iron sulfur domain-containing protein 1	CISD1	1.36977	1.27611e-05	-0.453937	16.2579
IPI00148247.4	BAT2L2 Isoform 6 of Protein BAT2-like 2	BAT2L2	1.37057	0.00104873	-0.454779	9.89715
IPI00021842.1	APOE Apolipoprotein E	APOE	1.37109	0.0241174	-0.455327	5.37378
IPI00552801.1	KIF2C Kinesin family member 2C	KIF2C	1.37133	0.000365666	-0.455574	11.4172
IPI00411937.4	NOP56 Nucleolar protein 56	NOP56	1.37217	0.000520271	-0.456461	10.9084
IPI00383046.3	CMBL Carboxymethylenebutenolidase homolog	CMBL	1.37648	0.000262293	-0.460981	11.8965
IPI00643565.1	SFRS17A Isoform 3 of Splicing factor, arginine/serine-rich 17A	SFRS17A	1.38369	0.0350493	-0.468517	4.83447
IPI00926625.1	ZYX Zyxin	ZYX	1.38396	1.80237e-05	-0.468802	15.7597
IPI00301323.1	DDX18 ATP-dependent RNA helicase DDX18	DDX18	1.38697	0.000219499	-0.471941	12.1535
IPI00909623.1	CNN3 cDNA FLJ53072, highly similar to Calponin-3	CNN3	1.38945	0.0243695	-0.474513	5.35878
IPI00645975.1	RBBP5 Isoform 2 of Retinoblastoma-binding protein 5	RBBP5	1.39025	0.000893508	-0.475348	10.1282
IPI00478300.2	LSM14A Isoform 1 of Protein LSM14 homolog A	LSM14A	1.39099	0.00348739	-0.476117	8.16364
IPI00022977.1	CKB Creatine kinase B-type	CKB	1.3924	0.0017704	-0.477575	9.14171
IPI00789457.1	KPNA2 Karyopherin alpha 2	KPNA2	1.39413	0.00117779	-0.479361	9.7297
IPI00784224.1	ZFR Zinc finger RNA binding protein	ZFR	1.39491	0.00654079	-0.48017	7.25632
IPI00306299.4	EAPP E2F-associated phosphoprotein	EAPP	1.3979	0.000396652	-0.483259	11.2998
IPI00642046.1	RSL1D1 RSL1D1 protein	RSL1D1	1.39904	0.000102732	-0.484435	13.2488
IPI00215975.1	ACIN1 Isoform 2 of Apoptotic chromatin condensation inducer in the nucleus	ACIN1	1.39984	0.0155056	-0.48526	6.01107
IPI00913938.1	IPO11 Ran binding protein 11 isoform 1	IPO11	1.40449	0.000178525	-0.490049	12.4516
IPI00170554.3	PSTPIP2 Isoform 2 of Proline-serine-threonine phosphatase-interacting protein 2	PSTPIP2	1.40798	0.0199558	-0.493623	5.64705
IPI00016559.6	THG1L Probable tRNA(His) guanylyltransferase	THG1L	1.40985	0.000144469	-0.495545	12.757
IPI00555812.4	GC Isoform 1 of Vitamin D-binding protein	GC	1.41519	0.00292679	-0.500991	8.41647
IPI00165135.4	SHC1 cDNA FLJ56101, highly similar to SHC-transforming protein 1	SHC1	1.41609	0.00114519	-0.501914	9.7702
IPI00107745.3	LUC7L3 Isoform 1 of Luc7-like protein 3	LUC7L3	1.41694	0.0045289	-0.502783	7.78662
IPI00237884.3	AKAP12 Isoform 1 of A-kinase anchor protein 12	AKAP12	1.41705	0.000173749	-0.502893	12.4907
Reverse_IPI:IPI00947155.1|TREMBL:B7ZAD0|	HOXB3 cDNA, FLJ79144, highly similar to Homeobox protein Hox-B3	HOXB3	1.41856	0.00837125	-0.50443	6.90034
IPI00910593.1	CNN2 cDNA FLJ52765, highly similar to Calponin-2	CNN2	1.41906	0.0106146	-0.504932	6.5578
IPI00026271.5	RPS14 40S ribosomal protein S14	RPS14	1.42162	0.0115607	-0.507534	6.43463
IPI00298994.6	TLN1 Talin-1	TLN1	1.423	5.98169e-06	-0.508938	17.351
IPI00743935.4	- SHQ1 protein domain containing protein	-	1.42484	0.00578261	-0.510795	7.43406
IPI00816796.1	RBMX cDNA FLJ38696 fis, clone KIDNE2001931, highly similar to HETEROGENEOUS NUCLEAR RIBONUCLEOPROTEIN G	RBMX	1.4261	0.000205149	-0.512072	12.251
IPI00409698.2	TNPO2 Isoform 1 of Transportin-2	TNPO2	1.42685	0.000218546	-0.512829	12.1598
IPI00294794.5	RRP12 ribosomal RNA processing 12 homolog isoform 2	RRP12	1.42687	0.00589508	-0.512858	7.40627
IPI00218922.5	SEC63 Translocation protein SEC63 homolog	SEC63	1.43366	5.21592e-05	-0.519698	14.2267
IPI00027831.1	GRWD1 Glutamate-rich WD repeat-containing protein 1	GRWD1	1.43465	0.00885153	-0.520702	6.81986
Reverse_IPI:IPI00216738.4|SWISS-PROT:Q8T	CSGALNACT1 Isoform 1 of Chondroitin sulfate N-acetylgalactosaminyltransferase 1	CSGALNACT1	1.44319	0.000203618	-0.529256	12.2618
IPI00887739.3	LOC100133511 similar to complement component C3, partial	LOC100133511	1.44341	0.00201201	-0.529476	8.95715
IPI00873416.2	ITIH3 Putative uncharacterized protein ITIH3	ITIH3	1.45147	0.0237447	-0.537517	5.39625
IPI00395768.4	STX3 Isoform A of Syntaxin-3	STX3	1.4517	0.00891388	-0.537745	6.80973
IPI00013297.1	PDAP1 28 kDa heat- and acid-stable phosphoprotein	PDAP1	1.45541	0.0252906	-0.541427	5.30525
IPI00414101.4	TOP2A Isoform 2 of DNA topoisomerase 2-alpha	TOP2A	1.46034	0.000189156	-0.546308	12.3681
IPI00377081.1	STOM stomatin isoform b	STOM	1.46078	0.0407386	-0.546743	4.61746
IPI00908369.1	ABCC4 Isoform 2 of Multidrug resistance-associated protein 4	ABCC4	1.46798	0.0010425	-0.553828	9.90574
IPI00005270.8	KDELC1 KDEL motif-containing protein 1	KDELC1	1.46861	0.00614524	-0.554449	7.34631
IPI00395737.3	LUZP1 Isoform 2 of Leucine zipper protein 1	LUZP1	1.47063	0.000152489	-0.556436	12.679
IPI00024524.4	PNO1 RNA-binding protein PNO1	PNO1	1.47151	0.007237	-0.557296	7.11039
IPI00016334.2	MCAM Isoform 1 of Cell surface glycoprotein MUC18	MCAM	1.47824	0.000523325	-0.563884	10.9
IPI00915819.1	MKI67IP Putative uncharacterized protein MKI67IP	MKI67IP	1.48224	0.000793489	-0.567775	10.2995
IPI00908446.1	PTPN12 protein tyrosine phosphatase, non-receptor type 12 isoform 3	PTPN12	1.49357	0.00233336	-0.57877	8.74338
IPI00030962.7	UBE2V1 Isoform 5 of Ubiquitin-conjugating enzyme E2 variant 1	UBE2V1	1.49459	4.3094e-05	-0.579754	14.5022
IPI00026519.1	PPIF Peptidyl-prolyl cis-trans isomerase F, mitochondrial	PPIF	1.49628	0.000684063	-0.581381	10.5136
IPI00873472.1	SEC24A Isoform 1 of Protein transport protein Sec24A	SEC24A	1.49663	0.00012127	-0.581718	13.0095
IPI00909730.1	ARPC1B cDNA FLJ57124, highly similar to Actin-related protein 2/3 complex subunit 1A	ARPC1B	1.50245	0.000919342	-0.58732	10.0871
IPI00025426.3	PZP Isoform 1 of Pregnancy zone protein	PZP	1.51712	8.90003e-06	-0.601335	16.7778
IPI00328987.3	BYSL Bystin	BYSL	1.52106	1.66012e-05	-0.605072	15.8784
IPI00021267.2	EPHA2 Ephrin type-A receptor 2	EPHA2	1.52505	7.27034e-05	-0.608856	13.7476
IPI00894122.1	APOB Putative uncharacterized protein APOB	APOB	1.52671	4.29218e-05	-0.610423	14.5079
IPI00413671.1	BCLAF1 Isoform 2 of Bcl-2-associated transcription factor 1	BCLAF1	1.53486	0.000540876	-0.618109	10.8524
IPI00478410.2	ATP5C1 Isoform Liver of ATP synthase subunit gamma, mitochondrial	ATP5C1	1.54881	0.00144164	-0.631164	9.43807
IPI00220522.1	GOLGA4 Isoform 4 of Golgin subfamily A member 4	GOLGA4	1.54954	0.000336688	-0.631844	11.5363
IPI00011550.1	ZCCHC3 Zinc finger CCHC domain-containing protein 3	ZCCHC3	1.55122	0.000599963	-0.6334	10.7028
IPI00015808.3	GNL2 Nucleolar GTP-binding protein 2	GNL2	1.56452	0.000317811	-0.645717	11.6195
IPI00022443.1	AFP Alpha-fetoprotein	AFP	1.57834	0.00197704	-0.658408	8.98244
IPI00384620.1	DAPP1 Isoform 1 of Dual adapter for phosphotyrosine and 3-phosphotyrosine and 3-phosphoinositide	DAPP1	1.57901	3.41189e-05	-0.659019	14.8391
IPI00007756.1	RAB22A Ras-related protein Rab-22A	RAB22A	1.59341	0.0120707	-0.672117	6.37235
Reverse_IPI:IPI00171196.2|SWISS-PROT:P13	KRT13 Isoform 3 of Keratin, type I cytoskeletal 13	KRT13	1.60244	0.0381518	-0.680271	4.71211
IPI00399197.1	CIRH1A Isoform 3 of Cirhin	CIRH1A	1.62118	6.86593e-05	-0.697048	13.8302
IPI00019487.3	NUDT15 Probable 7,8-dihydro-8-oxoguanine triphosphatase NUDT15	NUDT15	1.62969	0.00106139	-0.704598	9.87983
IPI00478003.2	A2M Alpha-2-macroglobulin	A2M	1.66239	0.000136645	-0.73326	12.8373
IPI00220188.1	PPIE Isoform B of Peptidyl-prolyl cis-trans isomerase E	PPIE	1.66246	0.00254005	-0.733319	8.62093
IPI00815998.2	CFTR Isoform 1 of Cystic fibrosis transmembrane conductance regulator	CFTR	1.6649	7.84538e-05	-0.735435	13.6378
IPI00033153.1	NXF1 Nuclear RNA export factor 1	NXF1	1.67064	0.00059428	-0.7404	10.7166
IPI00910432.1	- cDNA FLJ57921, highly similar to Apolipoprotein D	-	1.7064	0.000789533	-0.770955	10.3067
IPI00748835.1	ALCAM cDNA FLJ45715 fis, clone FELNG2000720, highly similar to CD166 antigen	ALCAM	1.71996	0.000918465	-0.782374	10.0885
IPI00291314.1	FAS Isoform 6 of Tumor necrosis factor receptor superfamily member 6	FAS	1.7582	0.000545145	-0.814102	10.8411
IPI00736763.2	SERPINA2 Putative alpha-1-antitrypsin-related protein	SERPINA2	1.75882	0.00127512	-0.814611	9.61515
IPI00893207.1	WDR43 Putative uncharacterized protein WDR43	WDR43	1.76907	1.81274e-06	-0.822988	19.0734
IPI00791537.3	CAND2 Isoform 1 of Cullin-associated NEDD8-dissociated protein 2	CAND2	1.77866	0.00345087	-0.830792	8.17883
IPI00218694.1	CALD1 Isoform 2 of Caldesmon	CALD1	1.78037	0.0038599	-0.832178	8.01722
IPI00219504.1	USP15 Isoform 2 of Ubiquitin carboxyl-terminal hydrolase 15	USP15	1.84958	0.00648085	-0.887195	7.2696
IPI00220211.2	TNC Isoform 2 of Tenascin	TNC	1.86085	0.000882359	-0.895959	10.1463
IPI00298281.4	LAMC1 Laminin subunit gamma-1	LAMC1	1.92591	7.37322e-06	-0.945537	17.0493
IPI00001871.2	PAWR PRKC apoptosis WT1 regulator protein	PAWR	1.94602	0.000190252	-0.960528	12.3598
IPI00556058.1	CD274 Isoform 3 of Programmed cell death 1 ligand 1	CD274	1.96446	0.00593503	-0.974131	7.39653
IPI00398922.4	PPP1R14B;LOC100293737 Protein phosphatase 1 regulatory subunit 14B	PPP1R14B;LOC100293737	1.96708	0.000697482	-0.976056	10.4856
IPI00335509.3	DPYSL5 Dihydropyrimidinase-related protein 5	DPYSL5	2.00787	0.000401625	-1.00566	11.2819
IPI00871257.1	KISS1 15 kDa protein	KISS1	2.01157	0.00545978	-1.00832	7.51694
IPI00216138.6	TAGLN Transgelin	TAGLN	2.0536	0.000736895	-1.03815	10.4063
IPI00032541.1	KRT85 Keratin, type II cuticular Hb5	KRT85	2.24094	1.34754e-05	-1.1641	16.1793
